# Supplementary material for: C3N nanodots inhibits Aβ peptides aggregation pathogenic path in Alzheimer’s disease
Source: Nat Commun. 2023 Sep 15;14:5718. doi: 10.1038/s41467-023-41489-y (PMC10504243; doi:10.1038/s41467-023-41489-y)
Supplement: Supplementary file 6 — Source data [file 41467_2023_41489_MOESM6_ESM.zip]

Archive with 23 entries (22 files):
- Source Data/
- Source Data/Source Data Figure 1.xlsx
- Source Data/Source Data Figure 2.xlsx
- Source Data/Source Data Figure 3.xlsx
- Source Data/Source Data Figure 4.xlsx
- Source Data/Source Data Figure 5.xlsx
- Source Data/Source Data Figure Supplementary Figure 1.xlsx
- Source Data/Source Data Figure Supplementary Figure 11.xlsx
- Source Data/Source Data Figure Supplementary Figure 12.xlsx
- Source Data/Source Data Figure Supplementary Figure 13.xlsx
- Source Data/Source Data Figure Supplementary Figure 14.xlsx
- Source Data/Source Data Figure Supplementary Figure 16.xlsx
- Source Data/Source Data Figure Supplementary Figure 17.xlsx
- Source Data/Source Data Figure Supplementary Figure 18.xlsx
- Source Data/Source Data Figure Supplementary Figure 19.xlsx
- Source Data/Source Data Figure Supplementary Figure 2.xlsx
- Source Data/Source Data Figure Supplementary Figure 20.xlsx
- Source Data/Source Data Figure Supplementary Figure 21.xlsx
- Source Data/Source Data Figure Supplementary Figure 4.xlsx
- Source Data/Source Data Figure Supplementary Figure 5.xlsx
- Source Data/Source Data Figure Supplementary Figure 6.xlsx
- Source Data/Source Data Figure Supplementary Figure 9.xlsx
- Source Data/~$Source Data Figure 1.xlsx
