# Supplementary material for: C3N nanodots inhibits Aβ peptides aggregation pathogenic path in Alzheimer’s disease
Source: Nat Commun. 2023 Sep 15;14:5718. doi: 10.1038/s41467-023-41489-y (PMC10504243; doi:10.1038/s41467-023-41489-y)
Supplement: Supplementary file 6 — Source data [file 41467_2023_41489_MOESM6_ESM.zip › Source Data/Source Data Figure 1.xlsx]

## Sheet: Figure 1a
Fig.1a lateral size distributionof C3N nanodots
Total	100
Max./nm	5.8
Min./nm	3.05
Mean/nm	4.51
No.	Particle size/nm
1	4.24
2	3.9
3	3.9
4	4.75
5	3.73
6	4.08
7	4.44
8	4.25
9	3.13
10	4.44
11	3.05
12	4.24
13	3.41
14	4.27
15	4.42
16	3.91
17	4.24
18	4.58
19	3.82
20	4.41
21	4.41
22	4.24
23	4.46
24	5.09
25	4.76
26	3.74
27	4.75
28	4.1
29	4.44
30	5.1
31	3.9
32	3.9
33	3.62
34	4.75
35	5.43
36	4.12
37	3.82
38	4.41
39	3.79
40	4.13
41	4.92
42	4.65
43	4.63
44	3.74
45	4.75
46	4.76
47	4.59
48	4.58
49	5.76
50	4.42
51	4.96
52	4.75
53	5.8
54	3.96
55	4.24
56	5.3
57	4.92
58	4.93
59	5.08
60	4.75
61	4.58
62	4.24
63	4.92
64	4.92
65	4.63
66	4.75
67	4.65
68	4.27
69	4.42
70	5.43
71	5.11
72	4.42
73	5.42
74	5.6
75	5.26
76	4.77
77	4.41
78	5.11
79	4.92
80	4.1
81	4.1
82	4.75
83	5.09
84	4.59
85	5.09
86	5.66
87	5.43
88	5.26
89	3.96
90	3.05
91	3.91
92	4.77
93	5.45
94	5.43
95	4.07
96	3.56
97	5.08
98	4.1
99	4.24
100	4.25
===============Statistical report===============
Distr./nm	Mean/nm	Amount	Freq.
3-3.3	3.15	3	0.03
3.3-3.6	3.45	2	0.02
3.6-3.9	3.75	7	0.07
3.9-4.2	4.05	16	0.16
4.2-4.5	4.35	23	0.23
4.5-4.8	4.65	21	0.21
4.8-5.1	4.95	13	0.13
5.1-5.4	5.25	5	0.05
5.4-5.7	5.55	8	0.08
5.7-6	5.85	2	0.02
********************************************************

## Sheet: Figure 1b
Fig.1a ThT fluorescence
	Aβ1-42 （50 μM）+ C3N （μg/mL）					% of max ThT fluorescence value
	0	100	300	500		0	100	300	500
0h	7139.8	6971.8	6701	7260.8	0h	-0.0239214	6.13909	0.728514	-1.32546
	7105.4	6642.2	6478.6	7140.2		-0.584986	0.763309	-2.89883	-3.29245
	7178.6	6172.2	6789.4	7625.2		0.608907	-6.9024	2.17032	4.61791
1h	7771.2	7830.8	6769.4	7838	1h	10.2742	20.1494	1.84412	8.08868
	8812.2	7624.6	6879.2	7533.6		27.253	16.7863	3.63496	3.12391
	8823.8	7526.2	7184.6	7561.6		27.4422	15.1814	8.61604	3.58059
2h	9823.6	8278.4	7898.4	7439.6	2h	43.7489	27.4498	20.2581	1.59077
	10180.4	8062.4	7429.6	7695.6		49.5683	23.9268	12.612	5.76614
	9785.2	8149.2	7343.2	8418		43.1226	25.3425	11.2028	17.5485
4h	10280	8097.2	8476.2	7624	4h	51.1928	24.4944	29.6821	4.59834
	10606.6	9120	8022	8284.4		56.5197	41.1763	22.2741	15.3695
	10180	8693.8	7767	8300		49.5618	34.2249	18.115	15.6239
6h	10176.8	8342.2	8829.2	7756.8	6h	49.5096	28.4903	35.4395	6.76431
	10375.8	8802	8368.2	8530.2		52.7553	35.9897	27.9206	19.3785
	10602.2	9304.4	8468.6	8583.2		56.4479	44.1838	29.5581	20.2429
9h	11965.8	8719.2	8157.8	8907.6	9h	78.6882	34.6392	24.489	25.5339
	11653	8986.4	8866.2	9085		73.5865	38.9973	36.043	28.4273
	11116	9258	8740.6	8696.2		64.828	43.4271	33.9944	22.0859
12h	11848	9559.8	8884	8717.8	12h	76.7669	48.3494	36.3333	22.4382
	11457	9139.4	9539	9329.6		70.3897	41.4927	47.0164	32.4167
	12232.8	8724.6	9749.4	9936		83.043	34.7273	50.448	42.3071
20h	12260.4	10756.8	9495.4	9892	20h	83.4932	67.8725	46.3052	41.5895
	12909.4	9068.6	9731.6	9803		94.0784	40.3379	50.1577	40.1379
	12695.6	10770.6	9723	9576.6		90.5913	68.0976	50.0174	36.4453
24h	13376.6	11136	9257.6	9913.2	24h	101.698	74.0573	42.4267	41.9352
	13686.2	11217	9647.8	9815.4		106.748	75.3784	48.7909	40.3401
	12754.6	11131.2	9854.2	8811.4		91.5536	73.979	52.1573	23.9649
	max difference value= 6131.2

## Sheet: Figure 1c
Fig.1c uncropped scans of dot blot performed with Aβ fibrils conformation specific antibody (mOC87)

## Sheet: Figure 1f
Fig.1f The proportions of each structural component in the peptides
		Coil	SD	b-Sheet	SD	B-Bridge	SD	Bend	SD	Turn	SD	A-Helix	SD	5-helix	SD	3-helix	SD
	Ab1-42 dimer	37	6.5	10.6	2.6	4.2	1.6	13.5	1.1	22.7	2.2	3.7	1.8	0	0	8.3	0.8
	Ab1-42 dimer+C3N	40.6	1.6	0.2	0.3	0.1	0.2	20.3	4.9	28.2	4.1	5.3	3.3	1	1.7	4.3	2.9

## Sheet: Figure 1g
Fig.1g CD spectra of Aβ peptides at 0 and 24 hours in the absence of C3N nanodots and after incubation with C3N nanodots for 24 hours
									smoothed
	0 h	control	100 μg/mL	300 μg/mL	500 μg/mL				0 h	control	100 μg/mL	300 μg/mL	500 μg/mL
260	-3.47979	-1.47979	-2.4497	-2.57604	-2.4497			260	-4.0723	-1.0723	-1.63944	-2.48833	-4.96982
259.5	-3.48045	-1.48045	-2.48538	-2.58637	-2.48538			259.5	-4.27591	-0.27591	-1.68193	-2.52234	-4.82753
259	-3.48184	-1.48184	-2.503	-2.58299	-2.503			259	-4.41794	-0.41794	-1.79013	-2.57193	-4.64256
258.5	-3.48155	-1.48155	-2.51216	-2.55969	-2.51216			258.5	-4.50378	-0.50378	-1.94774	-2.63358	-4.42499
258	-3.46002	-1.46002	-2.50638	-2.52454	-2.50638			258	-4.53993	-0.53993	-2.13777	-2.70366	-4.18573
257.5	-3.42358	-1.42358	-2.4733	-2.47726	-2.4733			257.5	-4.53373	-0.53373	-2.34329	-2.77849	-3.93597
257	-3.37673	-1.37673	-2.46183	-2.41463	-2.46183			257	-4.49311	-0.49311	-2.54834	-2.85452	-3.68671
256.5	-3.31764	-1.31764	-2.47561	-2.35237	-2.47561			256.5	-4.42627	-0.42627	-2.73854	-2.92847	-3.44831
256	-3.24575	-1.24575	-2.50455	-2.29701	-2.50455			256	-4.3414	-0.3414	-2.90178	-2.99748	-3.23003
255.5	-3.21332	-1.21332	-2.53186	-2.29437	-2.53186			255.5	-4.24637	0.24637	-3.02871	-3.05917	-3.03975
255	-3.20978	-1.20978	-2.52034	-2.28816	-2.52034			255	-4.14849	0.14849	-3.11298	-3.11179	-2.88363
254.5	-3.2539	-1.2539	-2.4994	-2.32552	-2.4994			254.5	-4.05423	-0.465	-3.15145	-3.15427	-2.76597
254	-3.31123	-1.60395	-2.49923	-2.3424	-2.49923			254	-3.96909	-0.51121	-3.14416	-3.18624	-2.68909
253.5	-3.38265	-1.63711	-2.5309	-2.37766	-2.5309			253.5	-3.89738	-0.59959	-3.09409	-3.20808	-2.65336
253	-3.48349	-1.67578	-2.57934	-2.45741	-2.57934			253	-3.84218	-0.72156	-3.00687	-3.22085	-2.65723
252.5	-3.61158	-1.72425	-2.65537	-2.56493	-2.65537			252.5	-3.80529	-0.86872	-2.89025	-3.22628	-2.69749
252	-3.72592	-1.76378	-2.74411	-2.70832	-2.74411			252	-3.78726	-1.03316	-2.75358	-3.22664	-2.76944
251.5	-3.84842	-1.76108	-2.82373	-2.85945	-2.82373			251.5	-3.78747	-1.20768	-2.60715	-3.22465	-2.86723
251	-3.92136	-1.73638	-2.8469	-2.95115	-2.8469			251	-3.80426	-1.38597	-2.46152	-3.22336	-2.98422
250.5	-4.01387	-1.69077	-2.84619	-2.9846	-2.84619			250.5	-3.83515	-1.56268	-2.32688	-3.22593	-3.11333
250	-4.08365	-1.67707	-2.83099	-2.96851	-2.83099			250	-3.877	-1.73349	-2.21247	-3.23553	-3.24747
249.5	-4.15534	-1.68609	-2.82755	-2.96526	-2.82755			249.5	-3.92628	-1.89501	-2.12602	-3.25513	-3.37985
249	-4.18983	-1.70265	-2.85055	-2.96188	-2.85055			249	-3.97935	-2.04476	-2.07335	-3.28738	-3.5044
248.5	-4.19817	-1.73776	-2.87321	-2.98967	-2.87321			248.5	-4.03264	-2.18102	-2.05807	-3.33439	-3.61602
248	-4.16942	-1.75734	-2.90383	-2.99963	-2.90383			248	-4.08296	-2.30273	-2.08146	-3.39765	-3.71088
247.5	-4.1088	-1.78787	-2.92642	-3.00673	-2.92642			247.5	-4.12762	-2.4093	-2.1424	-3.47794	-3.78651
247	-4.03059	-1.84207	-2.89736	-2.9831	-2.89736			247	-4.16467	-2.50057	-2.23755	-3.57524	-3.84198
246.5	-3.97322	-1.91065	-2.85056	-2.95675	-2.85056			246.5	-4.19296	-2.57661	-2.36159	-3.6887	-3.87786
246	-3.89506	-2.01948	-2.74494	-2.93663	-2.74494			246	-4.21221	-2.63773	-2.50762	-3.81667	-3.89615
245.5	-3.85994	-2.15517	-2.68273	-2.95324	-2.68273			245.5	-4.22303	-2.68437	-2.66756	-3.95679	-3.90017
245	-3.84974	-2.25618	-2.68413	-3.02903	-2.68413			245	-4.22683	-2.71712	-2.83272	-4.10602	-3.89427
244.5	-3.86532	-2.31116	-2.73747	-3.10051	-2.73747			244.5	-4.22573	-2.73674	-2.99436	-4.26086	-3.8836
244	-3.89766	-2.30986	-2.83254	-3.16504	-2.83254			244	-4.2224	-2.74418	-3.14417	-4.41744	-3.87375
243.5	-3.9137	-2.31389	-2.90126	-3.22156	-2.90126			243.5	-4.21984	-2.74068	-3.27485	-4.57177	-3.87043
243	-3.94647	-2.36556	-2.9522	-3.30339	-2.9522			243	-4.22123	-2.72777	-3.38055	-4.7199	-3.87905
242.5	-3.97746	-2.4449	-3.00622	-3.43912	-3.00622			242.5	-4.2296	-2.70739	-3.4572	-4.85815	-3.90442
242	-4.02972	-2.49939	-3.07408	-3.58421	-3.07408			242	-4.24771	-2.68188	-3.5028	-4.98329	-3.95039
241.5	-4.09288	-2.51116	-3.1674	-3.7415	-3.1674			241.5	-4.27777	-2.65403	-3.51756	-5.0927	-4.01958
241	-4.17755	-2.46789	-3.27237	-3.87771	-3.27237			241	-4.32129	-2.62703	-3.5039	-5.1845	-4.11318
240.5	-4.31481	-2.4333	-3.42174	-4.01906	-3.42174			240.5	-4.37896	-2.60438	-3.46632	-5.2577	-4.23083
240	-4.48825	-2.37243	-3.59898	-4.19014	-3.59898			240	-4.45055	-2.58985	-3.41118	-5.31217	-4.37052
239.5	-4.61661	-2.3602	-3.74069	-4.33313	-3.74069			239.5	-4.53492	-2.58726	-3.34636	-5.34868	-4.52865
239	-4.71443	-2.38929	-3.84419	-4.47398	-3.84419			239	-4.63	-2.60032	-3.28075	-5.36883	-4.70018
238.5	-4.76304	-2.47244	-3.88519	-4.60634	-3.88519			238.5	-4.73295	-2.63242	-3.22381	-5.37493	-4.87882
238	-4.82832	-2.5498	-3.92248	-4.74505	-3.92248			238	-4.84026	-2.68643	-3.18494	-5.36983	-5.0573
237.5	-4.88865	-2.58786	-3.96248	-4.86142	-3.96248			237.5	-4.94797	-2.76443	-3.17294	-5.35669	-5.22771
237	-4.96114	-2.61782	-4.00311	-4.98316	-4.00311			237	-5.05186	-2.86758	-3.19543	-5.3388	-5.3819
236.5	-5.03809	-2.67776	-4.07628	-5.09309	-4.07628			236.5	-5.14771	-2.9959	-3.25829	-5.31922	-5.51185
236	-5.12333	-2.77498	-4.21832	-5.22138	-4.21832			236	-5.23155	-3.14823	-3.36521	-5.30061	-5.61008
235.5	-5.18028	-2.91153	-4.40125	-5.32129	-4.40125			235.5	-5.29985	-3.32212	-3.51734	-5.28489	-5.67002
235	-5.17272	-3.02748	-4.57556	-5.39839	-4.57556			235	-5.34977	-3.51394	-3.71296	-5.27304	-5.6863
234.5	-5.15606	-3.16436	-4.7167	-5.47367	-4.7167			234.5	-5.37928	-3.71896	-3.94735	-5.26488	-5.65505
234	-5.1759	-3.34601	-4.86762	-5.63366	-4.86762			234	-5.38729	-3.93159	-4.21283	-5.25894	-5.57406
233.5	-5.23372	-3.52106	-5.02749	-5.82417	-5.02749			233.5	-5.37368	-4.1456	-4.4988	-5.25237	-5.44284
233	-5.31385	-3.72568	-5.2147	-6.01087	-5.2147			233	-5.33931	-4.35457	-4.79207	-5.24093	-5.26264
232.5	-5.42586	-3.88245	-5.41706	-6.15306	-5.41706			232.5	-5.2859	-4.5522	-5.07722	-5.21901	-5.03633
232	-5.57121	-4.02033	-5.63202	-6.31705	-5.63202			232	-5.21597	-4.73278	-5.3371	-5.17985	-4.76819
231.5	-5.65683	-4.12889	-5.86101	-6.47669	-5.86101			231.5	-5.13257	-4.89161	-5.55347	-5.11569	-4.46364
231	-5.69257	-4.24885	-5.99795	-6.56515	-5.99795			231	-5.03911	-5.02544	-5.70765	-5.01806	-4.12888
230.5	-5.6967	-4.35566	-6.0841	-6.68182	-6.0841			230.5	-4.93909	-5.13281	-5.78129	-4.87817	-3.77051
230	-5.76231	-4.50805	-6.03134	-6.68499	-6.03134			230	-4.83587	-5.21432	-5.75709	-4.68724	-3.3951
229.5	-5.86404	-4.67629	-6.01803	-6.76071	-6.01803			229.5	-4.73239	-5.27285	-5.61962	-4.43695	-3.00883
229	-5.90359	-4.84428	-6.01993	-6.87427	-6.01993			229	-4.63097	-5.3136	-5.35594	-4.11985	-2.61705
228.5	-5.67734	-4.99815	-6.07306	-6.69224	-6.07306			228.5	-4.53315	-5.34406	-4.95637	-3.72977	-2.22402
228	-5.24671	-5.18406	-6.04963	-6.44532	-6.04963			228	-4.43951	-5.37374	-4.41494	-3.26224	-1.83265
227.5	-4.85448	-5.38167	-6.03776	-6.01637	-6.03776			227.5	-4.34969	-5.4139	-3.72993	-2.71479	-1.44436
227	-4.496	-5.64495	-6.11799	-5.9254	-6.11799			227	-4.26232	-5.47699	-2.9041	-2.08725	-1.059
226.5	-3.88581	-5.8977	-6.24601	-5.57253	-6.24601			226.5	-4.17517	-5.57612	-1.9449	-1.38198	-0.67501
226	-3.25544	-6.13031	-5.7055	-5.09207	-5.7055			226	-4.08528	-5.72432	-0.86439	-0.6039	-0.28952
225.5	-2.83605	-6.29592	-4.54	-4.10603	-4.54			225.5	-3.98916	-5.93384	0.32088	0.23939	0.10126
225	-2.47152	-6.36674	-3.05087	-3.5612	-3.05087			225	-3.88306	-6.21532	1.59026	1.13777	0.50174
224.5	-2.04966	-6.51557	-1.9318	-3.19243	-1.9318			224.5	-3.7633	-6.57708	2.91952	2.07875	0.91645
224	-1.48869	-6.76391	-1.16196	-3.37161	-1.16196			224	-3.62655	-7.02434	4.28148	3.04772	1.34952
223.5	-1.24921	-7.12272	-0.0167873	-3.53374	-0.0167873			223.5	-3.47016	-7.55866	5.64681	4.02834	1.80419
223	-2.21386	-7.50716	1.49764	-3.83944	1.49764			223	-3.29245	-8.1774	6.98493	5.00293	2.28229
222.5	-3.70137	-7.75001	2.95507	-3.7314	2.95507			222.5	-3.09298	-8.8734	8.26492	5.95295	2.78379
222	-3.87173	-7.71946	3.50589	-2.66932	3.50589			222	-2.87271	-9.63482	9.45651	6.85951	3.30642
221.5	-3.93353	-7.58703	4.73248	-1.24422	4.73248			221.5	-2.63416	-10.4452	10.5311	7.70388	3.84539
221	-3.87704	-7.38695	5.5067	-0.406313	5.5067			221	-2.38141	-11.2837	11.4626	8.46805	4.39327
220.5	-4.39262	-7.20594	6.18682	-0.212543	6.18682			220.5	-2.12008	-12.1257	12.2285	9.13514	4.93994
220	-4.33096	-6.71953	5.36781	-0.7374	5.36781			220	-1.8572	-12.9431	12.8102	9.68994	5.47282
219.5	-3.78206	-6.64066	3.40368	-0.0936267	3.40368			219.5	-1.60094	-13.7058	13.194	10.1193	5.97712
219	-3.98904	-6.85321	2.3984	0.880433	2.3984			219	-1.36038	-14.3819	13.3715	10.4123	6.43632
218.5	-4.07329	-7.05697	1.76005	3.05402	1.76005			218.5	-1.14507	-14.9394	13.3397	10.5607	6.83275
218	-4.10751	-6.79534	1.53994	5.43701	1.53994			218	-0.9647	-15.3475	13.1008	10.5591	7.1483
217.5	-2.45007	-5.67971	0.471	7.9228	0.471			217.5	-0.82862	-15.577	12.6628	10.4047	7.36516
217	-0.103084	-3.97619	-0.335673	9.48421	-0.335673			217	-0.74541	-15.6024	12.0382	10.0979	7.46668
216.5	1.12054	-2.03687	0.212623	9.39139	0.212623			216.5	-0.7225	-15.4023	11.2444	9.64149	7.43813
216	2.47613	0.29862	-0.659347	8.85403	-0.659347			216	-0.76575	-14.9609	10.302	9.04093	7.26751
215.5	3.15851	1.71683	-0.935087	8.49721	-0.935087			215.5	-0.87917	-14.2684	9.23494	8.30405	6.94621
215	3.64762	3.14723	-1.19997	8.84102	-1.19997			215	-1.06469	-13.322	8.06905	7.44071	6.46964
214.5	2.79977	3.5165	0.161272	9.28422	0.161272			214.5	-1.322	-12.1259	6.83113	6.46252	5.83763
214	1.43915	4.7834	4.12218	9.66143	4.12218			214	-1.64848	-10.692	5.54807	5.38246	5.05467
213.5	1.1988	5.96997	6.8701	9.73008	6.8701			213.5	-2.03935	-9.03931	4.24585	4.21456	4.13001
213	0.546043	6.99003	8.84977	9.496	8.84977			213	-2.48771	-7.19376	2.94867	2.97353	3.07752
212.5	0.39755	6.98271	9.21766	8.44593	9.21766			212.5	-2.98491	-5.18779	1.67822	1.67444	1.91535
212	-1.11866	6.16603	9.61401	7.11942	9.61401			212	-3.52079	-3.05941	0.45303	0.33238	0.66541
211.5	-3.09568	5.49404	10.8151	6.41702	10.8151			211.5	-4.08416	-0.85127	-0.71197	-1.0378	-0.64735
211	-5.76223	4.50555	11.9413	5.82883	11.9413			211	-4.6632	1.39051	-1.80566	-2.42176	-1.99571
210.5	-8.66723	3.89381	13.9592	5.03709	13.9592			210.5	-5.24597	3.61758	-2.82086	-3.80584	-3.35119
210	-10.2892	3.24956	14.8466	4.11277	14.8466			210	-5.82088	5.78069	-3.75412	-5.17728	-4.685
209.5	-10.5564	2.67449	14.0417	2.81213	14.0417			209.5	-6.37717	7.83107	-4.60546	-6.52428	-5.96912
209	-9.83199	2.79347	12.0652	2.25488	12.0652			209	-6.90533	9.72175	-5.37784	-7.83612	-7.17727
208.5	-9.90926	2.85774	7.7504	0.46284	7.7504			208.5	-7.39749	11.4089	-6.07661	-9.10322	-8.28587
208	-10.6655	3.61152	4.84167	-1.13984	4.84167			208	-7.84769	12.853	-6.70874	-10.3171	-9.27488
207.5	-11.5849	4.9756	3.03132	-2.95832	3.03132			207.5	-8.25214	14.0198	-7.28213	-11.4706	-10.1285
207	-12.6339	6.99327	2.9318	-4.70304	2.9318			207	-8.60932	14.8815	-7.80478	-12.5573	-10.8355
206.5	-12.3783	9.28135	3.78976	-5.50415	3.78976			206.5	-8.91998	15.4171	-8.28411	-13.5723	-11.3901
206	-12.0922	10.5397	3.06067	-5.73493	3.06067			206	-9.18715	15.6132	-8.72625	-14.5115	-11.7913
205.5	-10.281	11.308	0.967147	-4.69658	0.967147			205.5	-9.4159	15.4641	-9.13554	-15.3718	-12.0435
205	-8.47792	11.4574	-2.15415	-3.16105	-2.15415			205	-9.61315	14.9719	-9.51413	-16.1511	-12.1557
204.5	-6.50483	12.7442	-4.03549	-2.14113	-4.03549			204.5	-9.78733	14.1465	-9.8617	-16.8481	-12.1413
204	-5.07543	13.9258	-4.82228	-0.910637	-4.82228			204	-9.94804	13.005	-10.1754	-17.4626	-12.0175
203.5	-4.43178	13.4015	-5.2061	-0.9777	-5.2061			203.5	-10.1056	11.5715	-10.4502	-17.9948	-11.8043
203	-4.87633	10.925	-6.79845	-1.59207	-6.79845			203	-10.2707	9.8759	-10.6787	-18.4461	-11.5237
202.5	-8.17115	6.23693	-11.9865	-5.55671	-11.9865			202.5	-10.454	7.95351	-10.8521	-18.8184	-11.1989
202	-8.97929	1.67316	-15.4582	-8.24122	-15.4582			202	-10.6654	5.84375	-10.9604	-19.1143	-10.8533
201.5	-10.0231	-1.31343	-19.2606	-10.2236	-19.2606			201.5	-10.9141	3.58921	-10.9936	-19.3372	-10.5094
201	-10.0193	-3.48198	-21.8423	-11.5422	-21.8423			201	-11.2081	1.23451	-10.9418	-19.4911	-10.1883
200.5	-11.9348	-4.91493	-25.6234	-14.3379	-25.6234			200.5	-11.5536	-1.1749	-10.7962	-19.5804	-9.90861
200	-13.6823	-6.75701	-28.1895	-17.7803	-28.1895			200	-11.9552	-3.59387	-10.55	-19.6105	-9.68581
199.5	-14.1101	-8.72129	-28.5119	-20.7479	-28.5119			199.5	-12.4157	-5.97864	-10.199	-19.5867	-9.53202
199	-15.12	-10.7647	-27.8472	-23.0412	-27.8472			199	-12.9355	-8.28792	-9.74171	-19.5151	-9.45549
198.5	-15.5769	-11.5521	-25.2461	-23.6234	-25.2461			198.5	-13.5134	-10.4838	-9.1803	-19.402	-9.46048
198	-18.2417	-11.6048	-23.8361	-24.5193	-23.8361			198	-14.1458	-12.5327	-8.52042	-19.2541	-9.5473
197.5	-18.8119	-11.0785	-20.495	-23.7281	-20.495			197.5	-14.8277	-14.4057	-7.77136	-19.078	-9.71245
197	-16.7181	-10.8642	-16.2071	-21.7504	-16.2071			197	-15.5519	-16.0797	-6.94583	-18.8805	-9.94899
196.5	-16.1934	-13.519	-13.8778	-20.5074	-13.8778			196.5	-16.3103	-17.5371	-6.05963	-18.6683	-10.247
196	-13.8714	-16.3692	-10.7437	-18.3588	-10.7437			196	-17.0932	-18.7665	-5.13106	-18.4479	-10.5942
195.5	-14.5481	-20.8171	-8.9705	-17.8725	-8.9705			195.5	-17.8903	-19.7624	-4.18031	-18.2256	-10.9764
195	-13.3907	-23.5069	-4.83021	-16.5482	-4.83021			195	-18.6906	-20.5254	-3.22861	-18.0071	-11.3784

## Sheet: Figure 1h
Fig.1h The nonbonded interaction energies (including electrostatic (elec), van der Waals (vdW) interactions, and a total of them) between C3N nanodots and peptides and key binding configurations during the process.
	Time (ns)	Coul-SR	LJ-SR	total
	0	0	0	0
	1	-2.07257	-39.2069	-41.2795
	2	0.5797	-254.502	-253.922
	3	-79.9938	-349.288	-429.282
	4	-125.351	-451.23	-576.58
	5	-104.395	-538.072	-642.467
	6	-112.439	-606.477	-718.916
	7	-159.363	-686.244	-845.606
	8	-214.553	-819.499	-1034.05
	9	-203.761	-938.389	-1142.15
	10	-182.089	-946.862	-1128.95
	11	-198.199	-962.857	-1161.06
	12	-410.08	-1004.08	-1414.16
	13	-216.879	-1012.26	-1229.14
	14	-304.873	-995.332	-1300.2
	15	-312.551	-1033.82	-1346.37
	16	-286.237	-1066.68	-1352.92
	17	-292.71	-1053.48	-1346.19
	18	-312.547	-1074.64	-1387.18
	19	-282.332	-1039.01	-1321.34
	20	-250.246	-1097.35	-1347.6
	21	-264.152	-1079.12	-1343.28
	22	-279.392	-1093.11	-1372.5
	23	-201.005	-1120.37	-1321.38
	24	-224.665	-1110.21	-1334.87
	25	-220.088	-1110.62	-1330.71
	26	-271.15	-1123.38	-1394.53
	27	-287.251	-1120.21	-1407.46
	28	-279.643	-1137.4	-1417.04
	29	-314.211	-1117.23	-1431.45
	30	-309.086	-1264.72	-1573.8
	31	-343.013	-1297.77	-1640.79
	32	-333.354	-1309.68	-1643.03
	33	-297.074	-1290.54	-1587.61
	34	-388.043	-1304.5	-1692.55
	35	-282.754	-1332.61	-1615.37
	36	-320.619	-1328.06	-1648.68
	37	-268.868	-1345.12	-1613.99
	38	-278.586	-1357.11	-1635.69
	39	-280.821	-1390.75	-1671.58
	40	-370.775	-1400.07	-1770.85
	41	-385.388	-1414.67	-1800.05
	42	-294.7	-1418.3	-1713
	43	-320.71	-1400.88	-1721.59
	44	-386.243	-1343.92	-1730.17
	45	-355.713	-1395.62	-1751.34
	46	-319.748	-1427.18	-1746.93
	47	-302.556	-1426.4	-1728.95
	48	-340.647	-1443.6	-1784.25
	49	-398.112	-1427.09	-1825.2
	50	-316.855	-1391.13	-1707.98
	51	-363.71	-1420.89	-1784.6
	52	-392.615	-1425.25	-1817.86
	53	-406.504	-1445.76	-1852.26
	54	-361.122	-1454.97	-1816.09
	55	-378.018	-1454.1	-1832.11
	56	-356.28	-1446.87	-1803.15
	57	-331.451	-1484.16	-1815.61
	58	-352.598	-1497.25	-1849.85
	59	-301.65	-1479.76	-1781.41
	60	-262.762	-1484.29	-1747.05
	61	-293.064	-1479.63	-1772.7
	62	-225.223	-1454.94	-1680.16
	63	-260.197	-1458.31	-1718.51
	64	-270.025	-1500.71	-1770.74
	65	-215.037	-1503.22	-1718.26
	66	-225.45	-1499.14	-1724.59
	67	-293.953	-1468.17	-1762.13
	68	-356.84	-1480.15	-1836.99
	69	-304.769	-1470.29	-1775.06
	70	-293.877	-1482.55	-1776.42
	71	-321.969	-1455.05	-1777.02
	72	-262.277	-1479.46	-1741.74
	73	-323.548	-1480.99	-1804.54
	74	-433.114	-1498.4	-1931.51
	75	-374.289	-1499.98	-1874.27
	76	-358.667	-1477.06	-1835.73
	77	-397.256	-1506.57	-1903.83
	78	-376.115	-1518.37	-1894.48
	79	-315.726	-1494.61	-1810.34
	80	-357.988	-1502.7	-1860.69
	81	-398.04	-1476.62	-1874.66
	82	-381.294	-1474.52	-1855.81
	83	-376.605	-1484.24	-1860.84
	84	-340.343	-1493.32	-1833.67
	85	-359.683	-1503.07	-1862.76
	86	-375.9	-1515.47	-1891.37
	87	-335.768	-1511.92	-1847.69
	88	-369.912	-1476.72	-1846.63
	89	-355.548	-1494.86	-1850.41
	90	-327.546	-1506.99	-1834.54
	91	-343.784	-1533.98	-1877.77
	92	-330.129	-1509.67	-1839.79
	93	-358.28	-1528.67	-1886.95
	94	-466.335	-1498.7	-1965.04
	95	-391.968	-1532.89	-1924.85
	96	-346.282	-1515.95	-1862.24
	97	-359.195	-1547.46	-1906.66
	98	-308.579	-1540.92	-1849.49
	99	-366.747	-1540.44	-1907.19
	100	-399.286	-1498.27	-1897.56
	101	-368.876	-1521.18	-1890.06
	102	-306.153	-1515.16	-1821.32
	103	-351.83	-1505.31	-1857.14
	104	-279.381	-1536.96	-1816.34
	105	-340.918	-1549.32	-1890.24
	106	-367.97	-1544.48	-1912.45
	107	-375.89	-1529.75	-1905.64
	108	-383.446	-1515.73	-1899.18
	109	-356.333	-1531.19	-1887.53
	110	-310.313	-1532.49	-1842.8
	111	-407.982	-1509.1	-1917.08
	112	-427.521	-1507.2	-1934.72
	113	-360.699	-1536.3	-1897
	114	-406.529	-1508.78	-1915.31
	115	-361.159	-1550.17	-1911.33
	116	-437.981	-1538.29	-1976.27
	117	-309.698	-1538.67	-1848.37
	118	-410.44	-1538.67	-1949.11
	119	-353.992	-1521.37	-1875.36
	120	-348.323	-1544.59	-1892.91
	121	-339.899	-1527.33	-1867.23
	122	-351.176	-1537.53	-1888.7
	123	-411.255	-1552.83	-1964.08
	124	-383.112	-1551.11	-1934.23
	125	-406.58	-1533.26	-1939.83
	126	-393.687	-1530.14	-1923.83
	127	-367.394	-1574.72	-1942.11
	128	-276.865	-1595.02	-1871.88
	129	-288.206	-1592.67	-1880.88
	130	-317.457	-1551.43	-1868.88
	131	-382.038	-1514.67	-1896.71
	132	-344.607	-1573.32	-1917.93
	133	-344.967	-1534.45	-1879.42
	134	-332.852	-1580.36	-1913.21
	135	-420.429	-1563.11	-1983.54
	136	-311.271	-1550.03	-1861.3
	137	-357.339	-1542.61	-1899.94
	138	-423.927	-1522.82	-1946.75
	139	-371.314	-1496.85	-1868.17
	140	-405.567	-1522.08	-1927.65
	141	-375.623	-1541.83	-1917.46
	142	-419.331	-1512.96	-1932.29
	143	-389.085	-1514.74	-1903.83
	144	-346.717	-1537.38	-1884.1
	145	-415.88	-1575.53	-1991.41
	146	-363.378	-1557.44	-1920.82
	147	-396.837	-1561.38	-1958.22
	148	-374.361	-1619.92	-1994.28
	149	-426.455	-1586.55	-2013.01
	150	-434.964	-1568.37	-2003.34
	151	-457.345	-1557.26	-2014.6
	152	-457.224	-1599.23	-2056.45
	153	-469.428	-1564.26	-2033.68
	154	-437.817	-1605.98	-2043.79
	155	-363.624	-1552.17	-1915.79
	156	-369.266	-1574.67	-1943.93
	157	-370.256	-1562.64	-1932.9
	158	-428.154	-1593.77	-2021.93
	159	-442.655	-1601.57	-2044.22
	160	-433.729	-1585.76	-2019.49
	161	-456.978	-1594.86	-2051.84
	162	-443.946	-1522.75	-1966.7
	163	-421.707	-1578.77	-2000.48
	164	-453.959	-1549.46	-2003.42
	165	-381.42	-1521.26	-1902.68
	166	-291.881	-1579.09	-1870.97
	167	-414.425	-1539.87	-1954.3
	168	-435.929	-1556.65	-1992.58
	169	-372.984	-1580.93	-1953.92
	170	-446.239	-1571.22	-2017.46
	171	-433.011	-1552.94	-1985.95
	172	-403.287	-1536.36	-1939.64
	173	-359.526	-1590.07	-1949.6
	174	-388.524	-1556.36	-1944.89
	175	-362.858	-1556.58	-1919.44
	176	-326.215	-1563.95	-1890.16
	177	-324.602	-1561.91	-1886.51
	178	-439.484	-1550.04	-1989.52
	179	-326.964	-1582.82	-1909.78
	180	-376.948	-1574.2	-1951.15
	181	-395.308	-1555.8	-1951.11
	182	-344.459	-1608.05	-1952.51
	183	-415.244	-1593.58	-2008.82
	184	-415.537	-1568.11	-1983.65
	185	-432.981	-1560.41	-1993.39
	186	-344.508	-1596.81	-1941.32
	187	-436.662	-1570.58	-2007.24
	188	-324.284	-1549.62	-1873.91
	189	-316.038	-1550.94	-1866.98
	190	-367.925	-1577.13	-1945.06
	191	-406.771	-1545.87	-1952.64
	192	-242.851	-1568	-1810.85
	193	-307.753	-1533.67	-1841.43
	194	-245.866	-1557.61	-1803.47
	195	-274.253	-1573.34	-1847.59
	196	-297.444	-1537.51	-1834.96
	197	-292.276	-1605.51	-1897.79
	198	-334.029	-1559.89	-1893.92
	199	-262.914	-1558.93	-1821.84
	200	-263.605	-1574.39	-1837.99
	201	-329.628	-1581.24	-1910.87
	202	-370.749	-1548.53	-1919.28
	203	-304.502	-1562.62	-1867.13
	204	-358.435	-1535.24	-1893.68
	205	-311.852	-1568.83	-1880.68
	206	-311.544	-1595.84	-1907.38
	207	-395.61	-1571.88	-1967.49
	208	-341.749	-1561.85	-1903.6
	209	-348.718	-1561.89	-1910.61
	210	-436.797	-1565.04	-2001.84
	211	-392.175	-1569.75	-1961.92
	212	-319.456	-1586.93	-1906.38
	213	-337.231	-1591.67	-1928.9
	214	-342.431	-1588.57	-1931
	215	-320.315	-1586.6	-1906.92
	216	-329.189	-1580.68	-1909.87
	217	-366.055	-1613.25	-1979.3
	218	-360.029	-1580.11	-1940.14
	219	-355.591	-1551.4	-1906.99
	220	-290.59	-1539.45	-1830.04
	221	-298.757	-1597.1	-1895.86
	222	-331.781	-1594.76	-1926.54
	223	-413.002	-1562.99	-1975.99
	224	-314.678	-1561.65	-1876.33
	225	-343.271	-1573.14	-1916.41
	226	-365.782	-1583.77	-1949.55
	227	-365.793	-1582.27	-1948.07
	228	-350.323	-1606.78	-1957.1
	229	-396.467	-1589.97	-1986.44
	230	-442.686	-1589.97	-2032.65
	231	-403.917	-1584.96	-1988.88
	232	-374.891	-1604.88	-1979.77
	233	-515.822	-1596.19	-2112.01
	234	-466.789	-1563.12	-2029.91
	235	-491.531	-1574.05	-2065.58
	236	-408.954	-1591.24	-2000.19
	237	-422.474	-1559.45	-1981.92
	238	-417.428	-1604.31	-2021.73
	239	-425.762	-1582.94	-2008.7
	240	-435.037	-1576.88	-2011.91
	241	-384.718	-1581.49	-1966.21
	242	-466.802	-1605.33	-2072.14
	243	-420.255	-1570.71	-1990.97
	244	-367.346	-1570.43	-1937.78
	245	-420.985	-1554.58	-1975.57
	246	-450.819	-1617.47	-2068.29
	247	-407.573	-1575.76	-1983.33
	248	-454.902	-1592.42	-2047.33
	249	-506.448	-1605.07	-2111.52
	250	-500.111	-1593.56	-2093.67
	251	-494.065	-1607.89	-2101.95
	252	-425.464	-1556.74	-1982.2
	253	-395.541	-1564.33	-1959.88
	254	-468.863	-1630.48	-2099.35
	255	-513.719	-1610.34	-2124.06
	256	-480.692	-1571.14	-2051.83
	257	-470.892	-1583.46	-2054.35
	258	-396.553	-1589.72	-1986.27
	259	-478.871	-1577.08	-2055.95
	260	-393.645	-1594.12	-1987.76
	261	-439.077	-1576	-2015.08
	262	-458.484	-1580.09	-2038.57
	263	-358.836	-1617.79	-1976.62
	264	-443.026	-1605.39	-2048.42
	265	-408.756	-1593.57	-2002.33
	266	-420.55	-1641.17	-2061.72
	267	-397.107	-1614.41	-2011.52
	268	-484.543	-1621.13	-2105.68
	269	-446.884	-1623.45	-2070.33
	270	-449.79	-1652.71	-2102.5
	271	-467.16	-1626.28	-2093.44
	272	-445.336	-1631.97	-2077.3
	273	-444.948	-1665.96	-2110.91
	274	-501.271	-1606.79	-2108.06
	275	-430.144	-1623.57	-2053.71
	276	-403.666	-1632.7	-2036.37
	277	-450.3	-1638.8	-2089.1
	278	-533.612	-1587.49	-2121.1
	279	-466.048	-1628.26	-2094.31
	280	-460.086	-1653.86	-2113.95
	281	-429.44	-1650.71	-2080.15
	282	-451.645	-1629.53	-2081.17
	283	-444.358	-1632.66	-2077.02
	284	-439.685	-1612.58	-2052.27
	285	-374.359	-1659.8	-2034.16
	286	-442.641	-1638.27	-2080.91
	287	-451.246	-1630.03	-2081.27
	288	-413.923	-1650	-2063.92
	289	-402.403	-1628.24	-2030.65
	290	-540.8	-1625.56	-2166.36
	291	-569.047	-1629	-2198.04
	292	-586.049	-1653.06	-2239.11
	293	-526.57	-1603.43	-2130
	294	-526.611	-1630.26	-2156.88
	295	-501.676	-1622.84	-2124.52
	296	-516.494	-1626.25	-2142.75
	297	-447.174	-1650.03	-2097.21
	298	-392.238	-1625.98	-2018.22
	299	-485.871	-1613.08	-2098.95
	300	-519.784	-1640.26	-2160.04
	301	-540.601	-1613.41	-2154.01
	302	-477.195	-1652.42	-2129.61
	303	-486.866	-1625.83	-2112.7
	304	-422.894	-1583.6	-2006.49
	305	-425.305	-1622.27	-2047.58
	306	-482.064	-1622.95	-2105.01
	307	-454.204	-1591.42	-2045.62
	308	-538.829	-1603.08	-2141.9
	309	-536.826	-1602.27	-2139.09
	310	-506.71	-1606.13	-2112.84
	311	-483.123	-1632.32	-2115.44
	312	-560.525	-1604.54	-2165.07
	313	-509.128	-1613.76	-2122.88
	314	-570.025	-1591.03	-2161.06
	315	-463.618	-1601.63	-2065.25
	316	-548.37	-1619.43	-2167.8
	317	-493.611	-1624.16	-2117.77
	318	-613.795	-1609.26	-2223.05
	319	-515.334	-1649.9	-2165.24
	320	-478.227	-1653.15	-2131.38
	321	-581.671	-1623.76	-2205.43
	322	-457.66	-1692.03	-2149.69
	323	-561.567	-1689.56	-2251.13
	324	-556.718	-1685.47	-2242.19
	325	-537.241	-1657.37	-2194.61
	326	-533.61	-1688.29	-2221.9
	327	-437.581	-1691.34	-2128.92
	328	-528.41	-1669.85	-2198.26
	329	-510.442	-1655.51	-2165.96
	330	-479.468	-1648	-2127.47
	331	-514.903	-1677.63	-2192.53
	332	-466.537	-1668.68	-2135.22
	333	-422.361	-1652.19	-2074.55
	334	-445.102	-1655.41	-2100.51
	335	-494.53	-1642.3	-2136.83
	336	-435.908	-1668.96	-2104.87
	337	-467.444	-1639.62	-2107.06
	338	-399.783	-1660.22	-2060.01
	339	-435.626	-1629.27	-2064.9
	340	-450.71	-1655.13	-2105.84
	341	-461.949	-1659.62	-2121.57
	342	-481.231	-1653.54	-2134.77
	343	-427.934	-1656.76	-2084.69
	344	-513.395	-1672.35	-2185.74
	345	-537.734	-1692.35	-2230.09
	346	-559.8	-1679.5	-2239.3
	347	-592.281	-1657.59	-2249.87
	348	-589.799	-1636.83	-2226.63
	349	-508.65	-1618.92	-2127.57
	350	-579.22	-1666.76	-2245.98
	351	-511.324	-1678.34	-2189.67
	352	-570.665	-1623.99	-2194.65
	353	-514.877	-1636.21	-2151.09
	354	-523.494	-1663.83	-2187.33
	355	-539.202	-1655.35	-2194.55
	356	-519.367	-1652.48	-2171.85
	357	-577.204	-1667.19	-2244.39
	358	-568.251	-1652.43	-2220.68
	359	-518.601	-1669.56	-2188.16
	360	-517.769	-1692.34	-2210.11
	361	-583.982	-1639.24	-2223.22
	362	-535.239	-1680.38	-2215.61
	363	-526.917	-1669.91	-2196.82
	364	-491.662	-1666.68	-2158.34
	365	-529.836	-1661.74	-2191.57
	366	-562.223	-1637.18	-2199.41
	367	-572.297	-1664.95	-2237.25
	368	-529.953	-1655.34	-2185.3
	369	-526.018	-1698.35	-2224.37
	370	-487.11	-1711.92	-2199.03
	371	-607.687	-1709.03	-2316.72
	372	-583.974	-1664.68	-2248.66
	373	-572.504	-1669.55	-2242.05
	374	-559.705	-1660.07	-2219.78
	375	-507.511	-1692.57	-2200.08
	376	-531.733	-1701.3	-2233.03
	377	-495.598	-1729	-2224.6
	378	-567.088	-1672.59	-2239.67
	379	-530.189	-1716.56	-2246.75
	380	-539.237	-1733.54	-2272.77
	381	-569.601	-1735.18	-2304.78
	382	-527.156	-1720.79	-2247.95
	383	-475.58	-1718.13	-2193.71
	384	-512.81	-1691.34	-2204.15
	385	-542.336	-1677.58	-2219.92
	386	-537.84	-1695.23	-2233.07
	387	-520.925	-1700.29	-2221.21
	388	-521.349	-1689.87	-2211.22
	389	-502.693	-1698.02	-2200.72
	390	-593.828	-1679.78	-2273.61
	391	-604.372	-1678.34	-2282.71
	392	-491.562	-1712.35	-2203.91
	393	-490.874	-1684.87	-2175.75
	394	-562.562	-1726.71	-2289.27
	395	-500.321	-1707.97	-2208.29
	396	-548.805	-1683.06	-2231.86
	397	-544.57	-1710.93	-2255.5
	398	-469.911	-1722.68	-2192.59
	399	-545.291	-1694.79	-2240.08
	400	-546.878	-1685.71	-2232.59
	401	-517.301	-1701.7	-2219
	402	-509.417	-1687.28	-2196.7
	403	-459.555	-1720.85	-2180.41
	404	-525.611	-1726.35	-2251.96
	405	-524.239	-1682.93	-2207.17
	406	-477.654	-1695.29	-2172.94
	407	-490.02	-1709.59	-2199.61
	408	-524.342	-1716.4	-2240.75
	409	-488.917	-1696.81	-2185.73
	410	-513.597	-1697.63	-2211.23
	411	-549.324	-1670.51	-2219.83
	412	-559.513	-1692.31	-2251.83
	413	-588.333	-1676.85	-2265.19
	414	-561.011	-1689.23	-2250.24
	415	-554.894	-1719.79	-2274.68
	416	-472.999	-1724.99	-2197.99
	417	-546.053	-1722.38	-2268.43
	418	-572.373	-1746.02	-2318.39
	419	-547.005	-1733.8	-2280.81
	420	-545.038	-1685.55	-2230.59
	421	-464.193	-1705.05	-2169.24
	422	-587.548	-1686.91	-2274.45
	423	-510.196	-1722.47	-2232.67
	424	-411.397	-1711.08	-2122.48
	425	-531.973	-1727.27	-2259.24
	426	-504.27	-1745.38	-2249.65
	427	-518.811	-1674.37	-2193.18
	428	-485.786	-1713.75	-2199.53
	429	-473.096	-1698.38	-2171.47
	430	-492.373	-1671.07	-2163.44
	431	-474.987	-1699.65	-2174.64
	432	-555.577	-1743.86	-2299.43
	433	-509.721	-1713.3	-2223.02
	434	-532.186	-1732.05	-2264.24
	435	-537.754	-1705.63	-2243.38
	436	-512.007	-1706.18	-2218.18
	437	-410.766	-1726.24	-2137
	438	-471.898	-1716.75	-2188.65
	439	-404.66	-1736.16	-2140.82
	440	-455.801	-1712.64	-2168.44
	441	-342.412	-1722.31	-2064.72
	442	-366.503	-1727.12	-2093.62
	443	-359.407	-1721.13	-2080.54
	444	-364.327	-1707.06	-2071.38
	445	-392.895	-1676.15	-2069.05
	446	-418.847	-1726.62	-2145.47
	447	-431.594	-1694	-2125.59
	448	-366.996	-1722.3	-2089.29
	449	-418.206	-1689.97	-2108.18
	450	-369.567	-1722.14	-2091.71
	451	-408.021	-1722.83	-2130.85
	452	-361.382	-1692.23	-2053.61
	453	-405.303	-1702.68	-2107.98
	454	-393.985	-1697.63	-2091.62
	455	-371.918	-1714.08	-2086
	456	-390.174	-1725.27	-2115.44
	457	-383.134	-1725.21	-2108.35
	458	-376.249	-1743.22	-2119.47
	459	-407.665	-1732.13	-2139.8
	460	-395.725	-1733.87	-2129.6
	461	-353.336	-1683.42	-2036.75
	462	-367.567	-1689.12	-2056.69
	463	-393.901	-1712.57	-2106.47
	464	-382.389	-1708.68	-2091.07
	465	-348.275	-1752.14	-2100.42
	466	-340.566	-1727.04	-2067.6
	467	-405.94	-1704.84	-2110.78
	468	-376.242	-1745.71	-2121.95
	469	-409.802	-1751.57	-2161.37
	470	-324.17	-1748.74	-2072.91
	471	-425.189	-1713.97	-2139.16
	472	-463.176	-1729.26	-2192.43
	473	-389.965	-1716.46	-2106.43
	474	-410.021	-1743.87	-2153.89
	475	-397.237	-1711.32	-2108.56
	476	-449.836	-1709.27	-2159.1
	477	-367.403	-1750.86	-2118.26
	478	-469.902	-1695.42	-2165.32
	479	-392.239	-1715.79	-2108.03
	480	-386.167	-1714.71	-2100.88
	481	-365.403	-1741.09	-2106.49
	482	-373.995	-1747.76	-2121.75
	483	-397.334	-1741.39	-2138.72
	484	-436.311	-1694.99	-2131.3
	485	-409.492	-1739.07	-2148.56
	486	-382.852	-1762.62	-2145.47
	487	-353.736	-1768	-2121.73
	488	-409.664	-1704.52	-2114.18
	489	-378.508	-1731.88	-2110.39
	490	-417.257	-1706.31	-2123.57
	491	-345.935	-1729.4	-2075.34
	492	-354.495	-1714.93	-2069.42
	493	-370.994	-1704.56	-2075.55
	494	-370.678	-1726.15	-2096.83
	495	-402.415	-1729.96	-2132.38
	496	-444.625	-1707.08	-2151.7
	497	-385.304	-1713.97	-2099.27
	498	-363.962	-1761.9	-2125.86
	499	-339.967	-1723.56	-2063.52
	500	-376.63	-1737.09	-2113.72
	501	-363.291	-1729.83	-2093.12
	502	-376.39	-1762.26	-2138.65
	503	-368.086	-1772.53	-2140.61
	504	-376.637	-1755	-2131.64
	505	-333.512	-1723.51	-2057.02
	506	-311.745	-1764.32	-2076.06
	507	-341.24	-1773.9	-2115.14
	508	-376.014	-1733.68	-2109.7
	509	-324.541	-1745.04	-2069.58
	510	-294.08	-1731.86	-2025.94
	511	-361.352	-1729.29	-2090.64
	512	-329.036	-1697.7	-2026.74
	513	-400.415	-1708.17	-2108.58
	514	-290.154	-1775.37	-2065.53
	515	-351.323	-1730.09	-2081.41
	516	-370.14	-1717.14	-2087.28
	517	-443.124	-1727.19	-2170.32
	518	-342.63	-1711.06	-2053.69
	519	-364.197	-1721.6	-2085.8
	520	-436.157	-1741.29	-2177.45
	521	-401.859	-1696.39	-2098.25
	522	-401.056	-1711.43	-2112.48
	523	-403.364	-1752.97	-2156.33
	524	-410.796	-1723.62	-2134.42
	525	-371.605	-1788.76	-2160.37
	526	-395.081	-1741.19	-2136.27
	527	-281.555	-1753.81	-2035.36
	528	-344.852	-1743.62	-2088.47
	529	-373.029	-1730.29	-2103.32
	530	-357.634	-1716.2	-2073.84
	531	-358.083	-1721.12	-2079.2
	532	-345.368	-1727.6	-2072.97
	533	-332.949	-1724.02	-2056.96
	534	-357.599	-1724.86	-2082.46
	535	-291.599	-1706.21	-1997.81
	536	-309.47	-1693.69	-2003.16
	537	-345.78	-1724.22	-2070
	538	-332.181	-1693.8	-2025.98
	539	-344.208	-1726.78	-2070.99
	540	-311.199	-1751.76	-2062.96
	541	-332.275	-1727.61	-2059.88
	542	-330.399	-1756.82	-2087.22
	543	-369.939	-1739.91	-2109.85
	544	-352.193	-1741.89	-2094.09
	545	-370.378	-1746.17	-2116.55
	546	-359.758	-1742.69	-2102.45
	547	-331.732	-1740.12	-2071.86
	548	-337.617	-1722.16	-2059.78
	549	-313.52	-1719.48	-2033
	550	-357.818	-1734.55	-2092.37
	551	-346.449	-1724.68	-2071.13
	552	-296.086	-1767.23	-2063.32
	553	-333.564	-1726.89	-2060.46
	554	-297.828	-1745.25	-2043.08
	555	-334.584	-1755.01	-2089.59
	556	-339.062	-1774.1	-2113.16
	557	-309.864	-1740.85	-2050.71
	558	-354.21	-1751.53	-2105.74
	559	-289.48	-1743.95	-2033.43
	560	-301.408	-1729.87	-2031.28
	561	-276.702	-1728.09	-2004.79
	562	-402.086	-1745.17	-2147.25
	563	-343.407	-1759.95	-2103.36
	564	-358.196	-1761.86	-2120.05
	565	-393.059	-1795.16	-2188.22
	566	-422.227	-1766.74	-2188.96
	567	-372.435	-1744.41	-2116.85
	568	-373.121	-1751.34	-2124.46
	569	-318.934	-1703.9	-2022.83
	570	-304.394	-1754.25	-2058.64
	571	-428.703	-1723.26	-2151.97
	572	-411.584	-1751.05	-2162.63
	573	-329.181	-1790.64	-2119.82
	574	-432.065	-1738.42	-2170.48
	575	-458.485	-1772.98	-2231.47
	576	-403.219	-1722.32	-2125.54
	577	-381.24	-1752.41	-2133.65
	578	-378.857	-1777.12	-2155.98
	579	-355.586	-1752.64	-2108.23
	580	-423.846	-1722.51	-2146.35
	581	-365.805	-1752.55	-2118.36
	582	-333.705	-1732.12	-2065.83
	583	-337.861	-1756.52	-2094.38
	584	-376.021	-1771.02	-2147.04
	585	-396.977	-1755.77	-2152.74
	586	-386.038	-1743.79	-2129.83
	587	-342.534	-1759.36	-2101.9
	588	-370.756	-1736.07	-2106.82
	589	-383.703	-1749.2	-2132.91
	590	-367.944	-1752.06	-2120.01
	591	-438.017	-1750.1	-2188.12
	592	-447.063	-1748.13	-2195.19
	593	-363.231	-1796.69	-2159.92
	594	-426.924	-1745.18	-2172.1
	595	-410.669	-1760.83	-2171.5
	596	-407.314	-1715.43	-2122.74
	597	-399.496	-1755.35	-2154.85
	598	-379.306	-1757.43	-2136.73
	599	-324.065	-1760.13	-2084.19
	600	-367.294	-1734.49	-2101.79
	601	-303.576	-1758.93	-2062.51
	602	-352.796	-1810.66	-2163.46
	603	-316.318	-1762.73	-2079.05
	604	-338.557	-1749.13	-2087.69
	605	-327.732	-1763.43	-2091.16
	606	-336.225	-1752.96	-2089.19
	607	-382.305	-1771.2	-2153.51
	608	-357.755	-1759.89	-2117.65
	609	-310.518	-1757.48	-2067.99
	610	-350.659	-1759.45	-2110.11
	611	-315.013	-1804.57	-2119.58
	612	-368.19	-1737.83	-2106.02
	613	-404.243	-1738.54	-2142.78
	614	-340.597	-1775.43	-2116.02
	615	-369.784	-1767.12	-2136.9
	616	-351.64	-1774.71	-2126.35
	617	-304.611	-1778.87	-2083.49
	618	-256.585	-1802.59	-2059.18
	619	-352.962	-1797.68	-2150.64
	620	-376.889	-1757.9	-2134.79
	621	-344.245	-1760.94	-2105.18
	622	-341.698	-1734.48	-2076.18
	623	-316.168	-1752.96	-2069.13
	624	-298.324	-1733.97	-2032.29
	625	-295.223	-1784.13	-2079.35
	626	-347.392	-1759.19	-2106.58
	627	-368.375	-1756.37	-2124.74
	628	-339.666	-1746.78	-2086.45
	629	-322.643	-1766.09	-2088.73
	630	-352.035	-1756.62	-2108.66
	631	-363.874	-1741.98	-2105.85
	632	-297.372	-1747.86	-2045.23
	633	-430.308	-1744.25	-2174.56
	634	-341.956	-1740.92	-2082.88
	635	-419.329	-1738.67	-2158
	636	-384.238	-1741.22	-2125.46
	637	-413.998	-1731.67	-2145.67
	638	-395.229	-1747.05	-2142.27
	639	-410.407	-1797.87	-2208.28
	640	-352.393	-1760.54	-2112.93
	641	-399.091	-1727.74	-2126.84
	642	-277.512	-1763.87	-2041.38
	643	-418.913	-1743.29	-2162.2
	644	-335.516	-1729.87	-2065.39
	645	-338.219	-1761.13	-2099.35
	646	-309.91	-1746.42	-2056.33
	647	-350.426	-1718.51	-2068.93
	648	-302.236	-1725.01	-2027.25
	649	-335.492	-1719.64	-2055.13
	650	-321.17	-1754.48	-2075.65
	651	-300.589	-1771.2	-2071.79
	652	-282.778	-1756.81	-2039.59
	653	-344.028	-1776.66	-2120.69
	654	-411.569	-1769.72	-2181.29
	655	-414.702	-1766.96	-2181.66
	656	-349.259	-1764.8	-2114.06
	657	-360.592	-1760.32	-2120.91
	658	-370.748	-1740.76	-2111.5
	659	-323.541	-1749.65	-2073.19
	660	-370.491	-1695.99	-2066.48
	661	-277.173	-1749.34	-2026.51
	662	-308.232	-1747.71	-2055.94
	663	-368.73	-1718.78	-2087.51
	664	-389.171	-1752.24	-2141.41
	665	-377.806	-1754.16	-2131.96
	666	-387.635	-1735.07	-2122.71
	667	-356.397	-1751.12	-2107.52
	668	-476.911	-1696.9	-2173.81
	669	-408.962	-1728.29	-2137.25
	670	-467.768	-1723.36	-2191.13
	671	-377.724	-1738.7	-2116.42
	672	-442.365	-1751.04	-2193.4
	673	-400.364	-1751.77	-2152.14
	674	-358.474	-1743.41	-2101.89
	675	-466.677	-1735.27	-2201.95
	676	-446.201	-1720.63	-2166.83
	677	-362.401	-1722.31	-2084.71
	678	-361.349	-1746.67	-2108.02
	679	-465.698	-1718.86	-2184.55
	680	-430.698	-1749.4	-2180.1
	681	-460.077	-1747.04	-2207.12
	682	-359.373	-1768.58	-2127.96
	683	-454.401	-1744.32	-2198.72
	684	-387.213	-1747.24	-2134.45
	685	-409.364	-1741.27	-2150.64
	686	-499.757	-1735.26	-2235.02
	687	-441.653	-1727.21	-2168.86
	688	-470.915	-1711.74	-2182.66
	689	-428.975	-1714.21	-2143.18
	690	-399.418	-1770.1	-2169.51
	691	-376.265	-1749.85	-2126.12
	692	-412.609	-1750.29	-2162.9
	693	-375.155	-1754.07	-2129.22
	694	-435.517	-1761.4	-2196.92
	695	-406.808	-1749.22	-2156.03
	696	-446.872	-1767.56	-2214.43
	697	-383.784	-1730.82	-2114.6
	698	-395.421	-1761.66	-2157.08
	699	-350.585	-1774.99	-2125.57
	700	-327.255	-1748.35	-2075.6
	701	-377.756	-1752.08	-2129.84
	702	-334.972	-1759.55	-2094.52
	703	-426.706	-1743.33	-2170.04
	704	-379.842	-1744.71	-2124.55
	705	-406.05	-1776.63	-2182.68
	706	-396.08	-1770.78	-2166.86
	707	-371.134	-1765.26	-2136.39
	708	-420.701	-1775.01	-2195.71
	709	-374.772	-1808.73	-2183.51
	710	-412.382	-1742.71	-2155.09
	711	-386.965	-1764.79	-2151.75
	712	-323.948	-1748.38	-2072.33
	713	-430.382	-1746.73	-2177.12
	714	-381.586	-1727.14	-2108.73
	715	-380.795	-1741.21	-2122
	716	-414.838	-1753.61	-2168.44
	717	-432.386	-1744.36	-2176.75
	718	-389.918	-1752.98	-2142.9
	719	-394.057	-1776.03	-2170.09
	720	-409.799	-1745.48	-2155.28
	721	-388.035	-1753.09	-2141.13
	722	-402.137	-1758.78	-2160.92
	723	-433.316	-1739.91	-2173.23
	724	-444.299	-1729.98	-2174.28
	725	-365.02	-1749.55	-2114.57
	726	-379.093	-1760.29	-2139.38
	727	-349.631	-1737.32	-2086.95
	728	-380.779	-1732.13	-2112.91
	729	-371.841	-1737	-2108.84
	730	-377.052	-1769.29	-2146.35
	731	-310.737	-1750.53	-2061.27
	732	-324.171	-1784.88	-2109.05
	733	-372.872	-1728.68	-2101.55
	734	-369.696	-1734.92	-2104.61
	735	-323.893	-1745.35	-2069.25
	736	-385.531	-1756.86	-2142.4
	737	-340.885	-1738.77	-2079.65
	738	-335.081	-1722.88	-2057.96
	739	-364.619	-1726.98	-2091.6
	740	-377.659	-1762.99	-2140.65
	741	-367.48	-1706.28	-2073.76
	742	-405.144	-1693.22	-2098.36
	743	-398.818	-1753.61	-2152.43
	744	-454.962	-1732	-2186.96
	745	-347.115	-1751.96	-2099.07
	746	-310.542	-1755.87	-2066.41
	747	-271.841	-1743.5	-2015.34
	748	-383.006	-1728.97	-2111.97
	749	-423.776	-1709.43	-2133.21
	750	-341.753	-1725.74	-2067.5
	751	-379.852	-1747.43	-2127.29
	752	-339.904	-1741.63	-2081.54
	753	-341.696	-1710.52	-2052.22
	754	-295.358	-1749.3	-2044.66
	755	-327.475	-1701.38	-2028.86
	756	-384.871	-1716.87	-2101.74
	757	-359.644	-1710.08	-2069.72
	758	-387.572	-1704.42	-2091.99
	759	-269.705	-1695.25	-1964.95
	760	-313.276	-1702.77	-2016.05
	761	-332.301	-1716.03	-2048.34
	762	-298.17	-1722.17	-2020.34
	763	-337.126	-1710.41	-2047.53
	764	-343.232	-1703.03	-2046.26
	765	-340.648	-1733.13	-2073.78
	766	-327.696	-1674.25	-2001.95
	767	-369.414	-1733.64	-2103.06
	768	-382.577	-1712.37	-2094.95
	769	-395.749	-1716.41	-2112.16
	770	-370.693	-1695.91	-2066.61
	771	-377.486	-1723.84	-2101.33
	772	-283.59	-1704.26	-1987.85
	773	-338.362	-1715.29	-2053.66
	774	-333.451	-1670.53	-2003.99
	775	-283.549	-1735.85	-2019.4
	776	-308.268	-1722.92	-2031.19
	777	-364.79	-1718.52	-2083.31
	778	-267.201	-1715.63	-1982.84
	779	-354.884	-1684.63	-2039.51
	780	-385.442	-1702.73	-2088.17
	781	-334.203	-1693.63	-2027.83
	782	-372	-1740.98	-2112.98
	783	-361.214	-1714.74	-2075.96
	784	-362.487	-1705.05	-2067.54
	785	-322.986	-1711.7	-2034.69
	786	-408.004	-1720.84	-2128.84
	787	-371.143	-1698.01	-2069.15
	788	-371.552	-1742.82	-2114.37
	789	-332.218	-1723.67	-2055.89
	790	-377.594	-1720.41	-2098
	791	-302.036	-1740.49	-2042.53
	792	-368.829	-1732.77	-2101.59
	793	-376.495	-1688.15	-2064.65
	794	-319.684	-1732.36	-2052.04
	795	-297.305	-1710	-2007.3
	796	-260.824	-1725.58	-1986.41
	797	-272.086	-1723.24	-1995.32
	798	-344.903	-1711.25	-2056.16
	799	-323.309	-1704.07	-2027.38
	800	-349.359	-1719.52	-2068.88
	801	-305.127	-1733.58	-2038.71
	802	-333.845	-1712.32	-2046.16
	803	-266.705	-1721.39	-1988.1
	804	-305.131	-1736.93	-2042.06
	805	-292.226	-1751.95	-2044.18
	806	-274.038	-1722.04	-1996.08
	807	-292.255	-1742.41	-2034.67
	808	-366.422	-1730.13	-2096.55
	809	-268.722	-1729.57	-1998.29
	810	-320.539	-1683.77	-2004.31
	811	-291.493	-1689.12	-1980.62
	812	-325.232	-1695.18	-2020.41
	813	-266.456	-1709.13	-1975.58
	814	-355.406	-1713.55	-2068.96
	815	-289.057	-1725.05	-2014.11
	816	-299.294	-1713.45	-2012.75
	817	-352.616	-1743.64	-2096.25
	818	-256.07	-1763.63	-2019.7
	819	-312.514	-1717.53	-2030.04
	820	-246.489	-1759.54	-2006.03
	821	-332.359	-1743.54	-2075.9
	822	-308.833	-1720.55	-2029.38
	823	-287.48	-1730.54	-2018.02
	824	-311.015	-1715.69	-2026.71
	825	-291.357	-1749.07	-2040.43
	826	-266.104	-1735.08	-2001.18
	827	-295.067	-1775.72	-2070.78
	828	-272.486	-1754.66	-2027.15
	829	-273.432	-1743.77	-2017.2
	830	-300.193	-1717.93	-2018.12
	831	-250.46	-1739.65	-1990.11
	832	-382.684	-1705.52	-2088.2
	833	-290.512	-1722.84	-2013.35
	834	-316.507	-1713.02	-2029.52
	835	-293.546	-1746.35	-2039.89
	836	-322.14	-1727.4	-2049.54
	837	-324.063	-1686.3	-2010.36
	838	-318.42	-1725.11	-2043.53
	839	-260.608	-1741.03	-2001.64
	840	-313.374	-1732.5	-2045.88
	841	-294.817	-1731.94	-2026.75
	842	-307.373	-1712.73	-2020.11
	843	-287.944	-1741.19	-2029.13
	844	-300.702	-1713.05	-2013.75
	845	-305.657	-1722.97	-2028.63
	846	-278.61	-1757.79	-2036.4
	847	-291.909	-1754.69	-2046.6
	848	-300.664	-1690.42	-1991.09
	849	-302.65	-1766.01	-2068.66
	850	-264.955	-1727.72	-1992.68
	851	-227.878	-1733.91	-1961.79
	852	-306.409	-1725.9	-2032.31
	853	-289.653	-1692.99	-1982.64
	854	-322.046	-1728.77	-2050.81
	855	-393.553	-1705.57	-2099.13
	856	-329.943	-1729.12	-2059.06
	857	-348.582	-1708.82	-2057.4
	858	-350.555	-1720.83	-2071.38
	859	-324.408	-1676.15	-2000.56
	860	-312.214	-1704.1	-2016.32
	861	-312.881	-1722.62	-2035.5
	862	-366.311	-1726.32	-2092.63
	863	-350.203	-1705.74	-2055.94
	864	-333.123	-1694.27	-2027.39
	865	-346.793	-1699.99	-2046.78
	866	-346.192	-1704.23	-2050.42
	867	-292.989	-1759.42	-2052.41
	868	-264.436	-1693.67	-1958.11
	869	-271.133	-1710.13	-1981.26
	870	-323.002	-1710.25	-2033.25
	871	-276.143	-1721.87	-1998.01
	872	-305.715	-1704.72	-2010.44
	873	-339.514	-1738.61	-2078.13
	874	-263.296	-1730.1	-1993.4
	875	-237.262	-1749.2	-1986.46
	876	-318.758	-1724.26	-2043.02
	877	-295.651	-1713.64	-2009.29
	878	-297.796	-1681.9	-1979.69
	879	-315.959	-1673.16	-1989.12
	880	-289.376	-1662.05	-1951.42
	881	-237.267	-1723.04	-1960.31
	882	-254.306	-1730.18	-1984.49
	883	-284.104	-1674.86	-1958.96
	884	-260.918	-1712.36	-1973.28
	885	-261.043	-1711.46	-1972.5
	886	-268.964	-1685.97	-1954.94
	887	-255.027	-1684.92	-1939.95
	888	-287.522	-1711.86	-1999.38
	889	-348.867	-1672.46	-2021.33
	890	-317.936	-1699.79	-2017.73
	891	-331.869	-1678.33	-2010.2
	892	-235.216	-1668.74	-1903.95
	893	-282.844	-1694.04	-1976.88
	894	-299.913	-1748.82	-2048.73
	895	-270.177	-1712.7	-1982.88
	896	-333.443	-1728.15	-2061.59
	897	-353.619	-1733.59	-2087.21
	898	-338.269	-1709.18	-2047.45
	899	-394.104	-1671.6	-2065.71
	900	-405.565	-1706.09	-2111.65
	901	-347.865	-1709.35	-2057.21
	902	-345.297	-1725.42	-2070.71
	903	-323.621	-1739.92	-2063.54
	904	-407.707	-1722.58	-2130.29
	905	-406.152	-1700.94	-2107.1
	906	-354.554	-1722.83	-2077.39
	907	-374.163	-1720.6	-2094.77
	908	-300.25	-1722.34	-2022.59
	909	-378.779	-1727	-2105.78
	910	-296.943	-1709.29	-2006.23
	911	-393.956	-1721.84	-2115.8
	912	-354.869	-1741.29	-2096.16
	913	-370.105	-1738.4	-2108.51
	914	-417.851	-1709.19	-2127.04
	915	-396.5	-1715.64	-2112.14
	916	-409.079	-1712.59	-2121.67
	917	-423.661	-1712.49	-2136.15
	918	-406.258	-1734.06	-2140.31
	919	-374.757	-1725.14	-2099.9
	920	-453.489	-1707.71	-2161.19
	921	-257.799	-1709.54	-1967.34
	922	-313.028	-1717.08	-2030.11
	923	-325.834	-1721.56	-2047.39
	924	-293.066	-1741.09	-2034.15
	925	-327.059	-1752.69	-2079.75
	926	-389.979	-1696.5	-2086.48
	927	-370.004	-1710.72	-2080.72
	928	-283.627	-1738.8	-2022.43
	929	-352.807	-1759	-2111.8
	930	-369.265	-1742.95	-2112.21
	931	-373.938	-1706.3	-2080.24
	932	-438.088	-1712	-2150.09
	933	-388.207	-1688.38	-2076.58
	934	-341.214	-1678.74	-2019.95
	935	-371.488	-1750.6	-2122.09
	936	-326.525	-1697.19	-2023.72
	937	-374.156	-1715.17	-2089.32
	938	-408.815	-1724.28	-2133.09
	939	-324.419	-1774.04	-2098.46
	940	-364.724	-1734.97	-2099.69
	941	-297.349	-1736.45	-2033.8
	942	-373.888	-1737.69	-2111.58
	943	-341.614	-1753.55	-2095.16
	944	-370.014	-1720.11	-2090.12
	945	-408.385	-1716.15	-2124.54
	946	-335.955	-1720.2	-2056.16
	947	-373.653	-1737.87	-2111.52
	948	-362.531	-1732.79	-2095.32
	949	-277.897	-1744.78	-2022.67
	950	-265.825	-1710.24	-1976.06
	951	-290.686	-1704.78	-1995.47
	952	-235.483	-1733.34	-1968.82
	953	-215.021	-1713.11	-1928.13
	954	-265.9	-1727.18	-1993.08
	955	-300.328	-1730.62	-2030.94
	956	-298.625	-1752.51	-2051.13
	957	-255.142	-1765.27	-2020.41
	958	-352.968	-1749.75	-2102.72
	959	-309.886	-1715.85	-2025.74
	960	-402.541	-1699.27	-2101.81
	961	-348.67	-1713.61	-2062.28
	962	-398.091	-1740.36	-2138.45
	963	-356.301	-1721.38	-2077.68
	964	-352.181	-1735.04	-2087.22
	965	-374.938	-1722.82	-2097.76
	966	-420.242	-1719.27	-2139.51
	967	-375.941	-1726.57	-2102.52
	968	-394.576	-1705.1	-2099.68
	969	-347.151	-1753.33	-2100.48
	970	-374.832	-1754.95	-2129.78
	971	-420.172	-1731.29	-2151.46
	972	-387.991	-1761.34	-2149.33
	973	-366.58	-1763.93	-2130.51
	974	-440.488	-1748.95	-2189.44
	975	-382.497	-1757.81	-2140.31
	976	-377.018	-1758.06	-2135.08
	977	-327.068	-1755.06	-2082.12
	978	-325.813	-1760.71	-2086.52
	979	-299.179	-1729.3	-2028.48
	980	-412.254	-1752.49	-2164.74
	981	-385.927	-1736.27	-2122.19
	982	-398.831	-1757.61	-2156.44
	983	-401.418	-1712.59	-2114.01
	984	-423.523	-1717.77	-2141.29
	985	-335.019	-1745.65	-2080.67
	986	-428.378	-1737.92	-2166.29
	987	-433.053	-1696.39	-2129.44
	988	-355.388	-1742.05	-2097.44
	989	-447.132	-1713.04	-2160.17
	990	-329.427	-1690.87	-2020.3
	991	-399.754	-1727.09	-2126.84
	992	-401.975	-1719.39	-2121.36
	993	-413.009	-1716.94	-2129.95
	994	-360.204	-1738.67	-2098.87
	995	-413.063	-1731.58	-2144.65
	996	-392.48	-1724.96	-2117.44
	997	-352.694	-1745.28	-2097.98
	998	-316.032	-1725.99	-2042.02
	999	-390.318	-1738.78	-2129.1
	1000	-407.135	-1713.73	-2120.87
