# Supplementary material for: C3N nanodots inhibits Aβ peptides aggregation pathogenic path in Alzheimer’s disease
Source: Nat Commun. 2023 Sep 15;14:5718. doi: 10.1038/s41467-023-41489-y (PMC10504243; doi:10.1038/s41467-023-41489-y)
Supplement: Supplementary file 6 — Source data [file 41467_2023_41489_MOESM6_ESM.zip › Source Data/Source Data Figure 2.xlsx]

## Sheet: Figure 2a
Fig. 2a The absorbance (optical density, OD) of cells in different groups was measured at 450 nm using a microplate readerto calculate the cell viability
	A450 nm
Aβ42 (50 μM)	﹣	﹢	﹣	﹢	﹢	﹢	﹢	﹢
C3N （μg/mL）	﹣	﹣	500	100	200	300	400	500	blank
	0.931	0.359	0.838	0.495	0.558	0.522	0.733	0.601	0.152
	0.957	0.417	0.833	0.549	0.469	0.6	0.443	0.733
	0.866	0.367	0.818	0.444	0.421	0.548	0.574	0.62
	samples	blank	sample-blank	average of control	blank	control-blank	% of control	mean	s.d.	p value by one-way ANOVA
	0.931	0.152	0.779	0.918	0.152	0.766	101.697	100	6.119	＜0.0001
	0.957	0.152	0.805	0.918	0.152	0.766	105.091
	0.866	0.152	0.714	0.918	0.152	0.766	93.2115
	0.359	0.152	0.207	0.918	0.152	0.766	27.0235	29.9	4.103
	0.417	0.152	0.265	0.918	0.152	0.766	34.5953
	0.367	0.152	0.215	0.918	0.152	0.766	28.0679
	0.838	0.152	0.686	0.918	0.152	0.766	89.5561	88.47	1.359	＜0.0001
	0.833	0.152	0.681	0.918	0.152	0.766	88.9034
	0.818	0.152	0.666	0.918	0.152	0.766	86.9452
	0.495	0.152	0.343	0.918	0.152	0.766	44.7781	44.91	6.855	0.2276
	0.549	0.152	0.397	0.918	0.152	0.766	51.8277
	0.444	0.152	0.292	0.918	0.152	0.766	38.1201
	0.525	0.152	0.373	0.918	0.152	0.766	48.6945	41.73	6.795	0.4409
	0.469	0.152	0.317	0.918	0.152	0.766	41.3838
	0.421	0.152	0.269	0.918	0.152	0.766	35.1175
	0.522	0.152	0.37	0.918	0.152	0.766	48.3029	52.83	5.185	0.0300
	0.6	0.152	0.448	0.918	0.152	0.766	58.4856
	0.548	0.152	0.396	0.918	0.152	0.766	51.6971
	0.733	0.152	0.581	0.918	0.152	0.766	75.8486	56.31	18.96	0.0114
	0.574	0.152	0.422	0.918	0.152	0.766	55.0914
	0.443	0.152	0.291	0.918	0.152	0.766	37.9896
	0.601	0.152	0.449	0.918	0.152	0.766	58.6162	65.19	9.316	0.009
	0.733	0.152	0.581	0.918	0.152	0.766	75.8486
	0.62	0.152	0.468	0.918	0.152	0.766	61.0966

## Sheet: Figure 2b
Fig. 2b Cytotoxicity of Aβ42 oligomers on primary neuron was evaluated by LDH cytotoxicity assay kit
	Aβ42 （50 μM）	﹣	﹢	﹣	﹢	﹢	﹢	﹢	﹢
	C3N （μg/mL）	﹣	﹣	500	100	200	300	400	500	Positive Control（triton x-100)	Negtive Control
		0.399	1.739	0.607	1.285	1.216	1.062	1.166	0.858	2.124	0.19
		0.459	1.713	0.545	1.613	1.541	0.999	0.822	0.999
		0.158	1.209	0.564	1.396	1.264	1.276	1.024	1.024
		Test sample	Test sample - Negtive Control	Positive Control - Negtive Control	Cytotoxicity (%)	mean	s.d.	p value one-way ANOVA
		0.399	0.209	1.934	10.8066	7.687	8.237	<0.0001
		0.459	0.269	1.934	13.909
		0.158	-0.032	1.934	-1.6546
		1.739	1.549	1.934	80.0931	70.51	15.45
		1.713	1.523	1.934	78.7487
		1.209	1.019	1.934	52.6887
		0.607	0.417	1.934	21.5615	19.75	1.642	<0.0001
		0.545	0.355	1.934	18.3557
		0.564	0.374	1.934	19.3382
		1.285	1.095	1.934	56.6184	64.18	8.626	0.9104
		1.613	1.423	1.934	73.5781
		1.396	1.206	1.934	62.3578
		1.216	1.026	1.934	53.0507	59.48	9.071	0.5107
		1.541	1.351	1.934	69.8552
		1.264	1.074	1.934	55.5326
		1.062	0.872	1.934	45.0879	47.69	7.508	0.0312
		0.999	0.809	1.934	41.8304
		1.276	1.086	1.934	56.1531
		1.166	0.976	1.934	50.4654	42.09	8.938	0.0065
		0.822	0.632	1.934	32.6784
		1.024	0.834	1.934	43.1231
			0
		0.858	0.668	1.934	34.5398	39.83	4.628	0.0035
		0.999	0.809	1.934	41.8304
		1.024	0.834	1.934	43.1231

## Sheet: Figure 2c
Fig. 2c Cytotoxicity of Aβ42 oligomers on primary neuron was evaluated by Live/Dead staining
	red	green		red/green*100	mean	s.d.	p value by one-way ANOVA
control
Image001.tif	1535	4937		23.7176	24.51	1.738	P＜0.0001
Image002.tif	1593	5226		23.3612
Image003.tif	1679	5647		22.9184
Image004.tif	1690	4959		25.4174
Image005.tif	2031	5460		27.1125
Aβ42	red	green		red/green*100
Image001.tif	1559	1098		58.6752	57.48	2.185
Image002.tif	1370	923		59.7471
Image003.tif	2415	1911		55.8252
Image004.tif	2653	1875		58.591
Image005.tif	2539	2115		54.5552
Aβ42+C3N	red	green		red/green*100
Image001.tif	1368	1701		44.5748	32.03	1.311	P＜0.0001
Image002.tif	1408	1510		48.2522
Image004.tif	1538	2998		33.9065
Image005.tif	1641	3086		34.7155
Image003.tif	1557	3241		32.451
C3N	red	green		red/green*100
Image001--C00.tif	1943	3862		33.4711	38.78	7.135	P＜0.0001
Image002--C00.tif	1880	4202		30.9109
Image003--C00.tif	2025	4246		32.2915
Image004--C00.tif	2054	4166		33.0225
Image005--C00.tif	1684	3846		30.4521
