# Supplementary material for: C3N nanodots inhibits Aβ peptides aggregation pathogenic path in Alzheimer’s disease
Source: Nat Commun. 2023 Sep 15;14:5718. doi: 10.1038/s41467-023-41489-y (PMC10504243; doi:10.1038/s41467-023-41489-y)
Supplement: Supplementary file 6 — Source data [file 41467_2023_41489_MOESM6_ESM.zip › Source Data/Source Data Figure 3.xlsx]

## Sheet: Source Data Figure 3b 
Fig. 3a fluorescence intensity of C3N-Cy5.5 in the mouse brain following i.p. at adosage of 200 mg/kg
	Control	8 h	24 h	48 h	1 week
Avg Radiant Efficiency [p/s/cm²/sr] / [µW/cm²]	7680000	14100000	16800000	18900000	11900000
	12100000	14600000	14200000	22700000	12100000
	8490000	14300000	15300000	16200000	11000000
mean	9423333	14333333	15433333	19266667	11666667
SD	2353175	251661	1305118	3265476	585947
P Value by one way ANOVA		0.0331	0.0106	0.0003	0.4497

## Sheet: Source Data Figure 3c
	Fig. 3c The escape latency of mice in the five days of training.
		DAY1									DAY2									DAY3							DAY4									DAY5
			I (s)	II (s)	III (s)	IV (s)	Latency (s)					I (s)	II (s)	III (s)	IV (s)	Latency (s)				I (s)	II (s)	III (s)	IV (s)	Latency (s)				I (s)	II (s)	III (s)	IV (s)	Latency (s)				I (s)	II (s)	III (s)	IV (s)	Latency (s)
	WT	Animal 1	55.71	56.17	56.20	33.25	50.3325		WT	Animal 1		26.58	52.20	19.00	54.64	38.105		WT	Animal 1	49.31	21.16	17.64	45.14	33.3125		WT	Animal 1	15.15	60.04	3.99	23.20	25.595		WT	Animal 1	18.76	23.82	15.78	9.00	16.84			Dunnett's multiple comparisons test	Mean Diff.	95.00% CI of diff.	Below threshold?	Summary	Adjusted P Value
		Animal 2	59.91	60.04	21.08	56.21	49.31			Animal 2		58.82	14.87	35.58	25.11	33.595			Animal 2	22.51	19.62	56.23	5.33	25.9225			Animal 2	19.86	43.12	7.35	26.96	24.3225			Animal 2	11.24	16.10	14.10	14.05	13.8725
		Animal 3	23.24	47.52	52.81	59.92	45.8725			Animal 3		35.62	56.14	5.45	58.62	38.9575			Animal 3	18.10	59.85	6.95	14.69	24.8975			Animal 3	25.00	12.05	4.94	39.61	20.4			Animal 3	20.17	13.04	6.73	16.27	14.0525			DAY 1
		Animal 4	55.75	42.88	56.76	57.36	53.1875			Animal 4		60.07	57.97	11.47	6.25	33.94			Animal 4	14.63	39.15	24.15	8.31	21.56			Animal 4	15.95	10.22	7.50	31.36	16.2575			Animal 4	7.94	13.60	18.31	6.80	11.6625			APP/PS1 vs. APP/PS1 + C3N 1 mg/kg/d	5.772	-2.727 to 14.27	No	ns	0.1493
		Animal 5	41.34	59.92	16.14	56.87	43.5675			Animal 5		34.39	46.69	45.78	13.64	35.125			Animal 5	32.97	5.95	23.75	21.40	21.0175			Animal 5	25.49	33.73	30.95	23.39	28.39			Animal 5	20.44	12.46	9.53	6.22	12.1625			APP/PS1 vs. APP/PS1 + C3N 5 mg/kg/d	4.926	-4.777 to 14.63	No	ns	0.2847
		Animal 6	57.70	59.92	9.94	55.21	45.6925			Animal 6		59.98	19.35	15.55	33.27	32.0375			Animal 6	47.53	18.97	12.97	33.72	28.2975			Animal 6	34.58	7.31	5.01	18.09	16.2475			Animal 6	7.50	15.01	2.76	15.22	10.1225			APP/PS1 vs. wt	9.421	1.157 to 17.69	Yes	*	0.0328
																																											DAY 2
	APP/PS1	Animal 7	56.81	60.00	55.46	59.95	58.055		APP/PS1	Animal 7		59.97	59.55	8.86	59.97	47.0875		APP/PS1	Animal 7	46.07	52.63	51.13	45.16	48.7475		APP/PS1	Animal 7	5.63	55.28	11.72	56.63	32.315		APP/PS1	Animal 7	58.90	56.38	57.77	20.48	48.3825			APP/PS1 vs. APP/PS1 + C3N 1 mg/kg/d	13.35	1.086 to 25.62	Yes	*	0.0382
		Animal 8	55.85	57.28	57.59	56.49	56.8025			Animal 8		59.03	58.87	54.34	57.32	57.39			Animal 8	59.85	13.22	59.97	54.68	46.93			Animal 8	38.58	39.40	35.75	39.93	38.415			Animal 8	60.07	51.18	59.97	16.41	46.9075			APP/PS1 vs. APP/PS1 + C3N 5 mg/kg/d	9.343	-5.785 to 24.47	No	ns	0.1877
		Animal 9	58.48	59.02	55.48	57.74	57.68			Animal 9		56.68	57.82	59.94	59.78	58.555			Animal 9	43.31	53.04	41.74	52.57	47.665			Animal 9	58.83	56.68	22.11	58.96	49.145			Animal 9	59.89	58.48	58.77	21.75	49.7225			APP/PS1 vs. wt	18.98	11.16 to 26.80	Yes	**	0.0022
		Animal 10	59.89	53.80	58.66	49.06	55.3525			Animal 10		57.48	58.59	7.44	57.35	45.215			Animal 10	55.96	51.12	58.53	55.35	55.24			Animal 10	60.06	11.74	60.01	59.92	47.9325			Animal 10	59.90	52.36	22.39	21.89	39.135
		Animal 11	59.98	60.02	59.93	59.95	59.97			Animal 11		58.92	58.85	56.67	59.94	58.595			Animal 11	42.11	41.64	43.11	47.54	43.6			Animal 11	59.88	60.06	57.88	27.58	51.35			Animal 11	48.54	8.62	55.30	19.09	32.8875			DAY 3
		Animal 12	59.92	57.30	55.70	56.16	57.27			Animal 12		59.89	59.99	56.51	30.11	51.625			Animal 12	59.86	17.48	59.75	57.41	48.625			Animal 12	8.15	58.59	28.04	42.20	34.245			Animal 12	59.98	59.96	12.2	17.20	37.335			APP/PS1 vs. APP/PS1 + C3N 1 mg/kg/d	13.47	8.158 to 18.77	Yes	**	0.0018
																																											APP/PS1 vs. APP/PS1 + C3N 5 mg/kg/d	9.671	-3.657 to 23.00	No	ns	0.1261
																																											APP/PS1 vs. wt	22.58	13.78 to 31.37	Yes	**	0.0017
	APP/PS1 + C3N 1 mg/kg/d	Animal 13	56.61	58.56	49.34	51.99	54.125		APP/PS1 + C3N 1 mg/kg/d	Animal 13		59.94	48.90	7.05	60.05	43.985		APP/PS1 + C3N 1 mg/kg/d	Animal 13	32.61	60.01	26.59	21.44	35.1625		APP/PS1 + C3N 1 mg/kg/d	Animal 13	59.05	7.09	18.98	25.71	27.7075		APP/PS1 + C3N 1 mg/kg/d	Animal 13	12.17	55.14	7.22	5.97	20.125
		Animal 14	59.89	56.62	55.70	59.89	58.025			Animal 14		60.04	53.48	5.58	59.99	44.7725			Animal 14	60.06	59.90	6.65	9.85	34.115			Animal 14	10.18	56.35	4.12	50.79	30.36			Animal 14	30.89	12.53	10.57	11.32	16.3275			DAY 4
		Animal 15	59.91	46.10	59.89	38.88	51.195			Animal 15		56.01	53.26	6.02	56.22	42.8775			Animal 15	38.54	38.57	24.12	26.92	32.0375			Animal 15	16.45	5.15	58.48	20.45	25.1325			Animal 15	41.20	19.42	3.75	15.69	20.015			APP/PS1 vs. APP/PS1 + C3N 1 mg/kg/d	16.24	2.197 to 30.27	Yes	*	0.0313
		Animal 16	50.92	54.16	55.76	48.16	52.25			Animal 16		59.90	49.50	5.23	59.95	43.645			Animal 16	55.99	58.48	6.60	55.95	44.255			Animal 16	42.48	27.79	5.70	16.92	23.2225			Animal 16	19.98	36.34	3.80	14.78	18.725			APP/PS1 vs. APP/PS1 + C3N 5 mg/kg/d	6.486	-9.791 to 22.76	No	ns	0.4296
		Animal 17	52.30	57.37	29.80	53.49	48.24			Animal 17		60.07	33.18	29.66	18.33	35.31			Animal 17	59.98	16.92	7.82	16.53	25.3125			Animal 17	43.61	20.68	4.65	60.04	32.245			Animal 17	44.94	26.37	5.20	14.39	22.725			APP/PS1 vs. wt	22.35	11.07 to 33.63	Yes	**	0.0046
		Animal 18	47.01	46.82	48.63	41.61	46.0175			Animal 18		38.92	46.28	4.33	50.26	34.9475			Animal 18	60.00	27.35	7.72	60.07	38.785			Animal 18	56.66	24.06	8.65	27.54	29.2275			Animal 18	30.45	6.78	21.33	10.31	17.2175
																																											DAY 5
	APP/PS1 + C3N 5 mg/kg/d	Animal 19	59.92	59.66	59.97	60.08	59.9075		APP/PS1 + C3N 5 mg/kg/d	Animal 19		32.73	50.38	60.04	42.19	46.335		APP/PS1 + C3N 5 mg/kg/d	Animal 19	41.57	60.00	4.28	35.00	35.2125		APP/PS1 + C3N 5 mg/kg/d	Animal 19	39.60	14.34	7.42	13.46	18.705		APP/PS1 + C3N 5 mg/kg/d	Animal 19	27.08	35.41	16.76	22.34	25.3975			APP/PS1 vs. APP/PS1 + C3N 1 mg/kg/d	22.01	9.160 to 34.86	Yes	**	0.0079
		Animal 20	59.89	59.90	58.69	56.30	58.695			Animal 20		56.10	41.42	55.02	45.39	49.4825			Animal 20	55.64	47.04	5.13	25.04	33.2125			Animal 20	58.75	59.86	19.13	21.39	39.7825			Animal 20	23.00	52.19	8.19	22.86	26.56			APP/PS1 vs. APP/PS1 + C3N 5 mg/kg/d	11.09	-0.7792 to 22.96	No	ns	0.0616
		Animal 21	48.62	57.99	56.00	57.87	55.12			Animal 21		58.21	58.75	44.71	49.82	52.8725			Animal 21	58.80	57.79	4.97	21.38	35.735			Animal 21	58.12	59.95	11.05	19.41	37.1325			Animal 21	9.96	11.22	59.77	44.22	31.2925			APP/PS1 vs. wt	28.08	19.07 to 37.09	Yes	***	0.0008
		Animal 22	55.75	55.07	52.83	20.19	45.96			Animal 22		49.39	57.93	8.39	53.96	42.4175			Animal 22	58.61	58.95	12.20	59.79	47.3875			Animal 22	56.83	10.00	57.59	27.93	38.0875			Animal 22	46.88	23.12	3.70	40.04	28.435
		Animal 23	59.92	56.39	53.36	49.23	54.725			Animal 23		58.90	10.87	15.30	60.01	36.27			Animal 23	57.42	59.97	6.51	22.61	36.6275			Animal 23	60.06	45.90	16.30	55.39	44.4125			Animal 23	46.77	19.11	5.80	52.87	31.1375
		Animal 24	48.60	51.52	49.13	35.25	46.125			Animal 24		56.42	51.27	4.19	59.93	42.9525			Animal 24	31.62	55.24	59.98	22.48	42.33			Animal 24	48.63	54.48	4.50	16.44	31.0125			Animal 24	25.43	9.35	58.61	37.75	32.785

## Sheet: Source Data Figure 3d
		Fig. 3d the average swimming speed of mice in the five days of training.
			Average speed (mm/s)
days			WT						APP/PS1						APP/PS1+C3N 1 mg/kg/d						APP/PS1+C3N 5 mg/kg/d
			Animal 1	Animal 2	Animal 3	Animal 4	Animal 5	Animal 6	Animal 7	Animal 8	Animal 9	Animal 10	Animal 11	Animal 12	Animal 13	Animal 14	Animal 15	Animal 16	Animal 17	Animal 18	Animal 19	Animal 20	Animal 21	Animal 22	Animal 23	Animal 24
1		day 1	167.6	119.1	138.99	231.8	151.317	181.38	134.87	145.565	193.14	228.763	183.27	195.6	228.718	214	180.27	266.035	155.87	232.9	179	134.32	236.46	170.193	175.3	237.678
2		day 2	173.7	140.2	170.97	201.1	175.993	118.8	184.545	135.752	180.27	218.3	179.45		153.3	131.6	172.11	193.07	142.04	153.1	161.2	136.61	273	156.815	193.6	142.238
3		day 3	199.9	180.1	111.3	188.3	160.705	145.97	162.445	180.282	212.287	221.19	255.195	222	176.988	117.3	159.91	180.98	145.68	117.1	131.7	186.6	150.02	175.588	171	181.79
4		day 4	141	172.7	124.15	191.1	165.653	175.23	161.438	119.453	203.673	224.252	184.3	228.6	158.815	164.9	216.04	203.52	121.89	118.5	116.3	153.8	171.01	171.815	118.9	158.778
5		day 5	124.7	123.9	159.05	170.4	191.798	148.46	216.638	122.065	178.928	238.482	177.22	208.8	186.42	152.6	155.863	201.825	147	171.3	209.3	175.1	172.44	147.36	111.4	187.292

## Sheet: Source Data Figure 3g
	Fig. 3g Accumulated time of mice in all four quadrant
		quadrants
		I	II	III （target quadrant）	IV		Time in the target quadrant
	Animals	time (s)	time (s)	time (s)	time (s)		Dunn's multiple comparisons test	Mean rank diff.	Significant?	Summary	Adjusted P Value
	APP/PS1-1	18.12	25.39	10.47	5.94		APP/PS1 vs. WT	-10.33	Yes	**	0.0016
	APP/PS1-2	33.13	9.15	3.75	11.48		APP/PS1 vs.APP/PS1+ C3N 1mg-	-7.667	Yes	*	0.0257
	APP/PS1-3	16.88	11.75	7.03	23.90
	APP/PS1-4	16.64	4.99	2.81	35.16
	APP/PS1-5	12.66	6.80	7.26	32.81
	APP/PS1-6	17.81	17.36	5.85	18.98
	mean	19.21	12.57	6.195	21.38
	sd	7.097	7.621	2.745	11.57
	APP/PS1+ C3N 1 mg/kg/d- 1	28.14	4.45	18.28	8.43
	APP/PS1+ C3N 1 mg/kg/d- 2	10.31	7.26	19.45	22.25
	APP/PS1+ C3N 1 mg/kg/d- 3	18.81	15.01	11.33	13.98
	APP/PS1+ C3N 1 mg/kg/d- 4	6.80	18.73	15.46	18.99
	APP/PS1+ C3N 1 mg/kg/d- 5	14.15	16.56	15.55	12.78
	APP/PS1+ C3N 1 mg/kg/d- 6	17.97	18.18	13.60	8.67
	mean	16.03	13.37	15.61	14.18
	sd	7.478	6.027	2.975	5.544
	WT-1	14.07	16.87	15.69	13.37
	WT-2	11.17	6.32	25.55	10.94
	WT-3	12.57	17.35	16.16	12.82
	WT-4	17.49	10.85	16.09	14.53
	WT-5	3.52	20.14	31.18	5.15
	WT-6	12.33	21.66	14.31	11.24
	mean	11.86	15.53	19.83	11.34
	sd	4.633	5.842	6.879	3.316

## Sheet: Source Data Figure 3h
	Fig. 3h Frequency of mice traversing the platform position after platform retrieval
	Animals	crosses
	APP/PS1-1	5
	APP/PS1-2	4
	APP/PS1-3	3
	APP/PS1-4	2
	APP/PS1-5	2
	APP/PS1-6	2
	mean	3
	sd	1.265		Crosses in the target quadrant
				Dunn's multiple comparisons test	Mean rank diff.	Significant?	Summary	Adjusted P Value
	APP/PS1+ C3N 1 mg/kg/d- 1	7		APP/PS1 vs. WT	-9.917	Yes	**	0.0024
	APP/PS1+ C3N 1 mg/kg/d- 2	8		APP/PS1 vs.APP/PS1+ C3N 1 mg/kg/d	-7.833	Yes	*	0.0209
	APP/PS1+ C3N 1 mg/kg/d- 3	7
	APP/PS1+ C3N 1 mg/kg/d- 4	6
	APP/PS1+ C3N 1 mg/kg/d- 5	8
	APP/PS1+ C3N 1 mg/kg/d- 6	7
	mean	7.167
	sd	0.7528
	WT-1	5
	WT-2	11
	WT-3	9
	WT-4	9
	WT-5	6
	WT-6	9
	mean	8.167
	sd	2.229

## Sheet: Source Data Figure 3i
	Fig. 3i The novel object recognition index (RI) of mice in each group mice.
					preference index	NOR index
	Animals	time to explore the new object (s)	time to explore the old object（s）	total	B/(B+C)	C/(B+C)	mean	sd
	WT-1	9.14	0.00	9.14	0	1	0.7242	0.3023
	WT-2	5.39	7.03	12.42	0.566023	0.433977
	WT-3	1.64	1.88	3.52	0.534091	0.465909				Dunn's multiple comparisons test	Mean rank diff.	Significant?	Summary	Adjusted P Value
	WT-4	1.88	2.34	4.22	0.554502	0.445498				APP/PS1 vs. WT	-7.417	Yes	*	0.0311
	WT-5	2.50	0.00	2.5	0	1				APP/PS1 vs. APP/PS1+ C3N 1 mg/kg/d	-8.083	Yes	*	0.0168
	WT-6	9.61	0.00	9.61	0	1
	APP/PS1-1	2.11	8.43	10.54	0.79981	0.20019	0.3642	0.1443
	APP/PS1-2	2.58	1.64	4.22	0.388626	0.611374
	APP/PS1-3	1.88	3.75	5.63	0.666075	0.333925
	APP/PS1-4	1.88	5.63	7.51	0.749667	0.250333
	APP/PS1-5	1.88	2.73	4.61	0.592191	0.407809
	APP/PS1-6	1.88	3.05	4.93	0.618661	0.381339
	APP/PS1+ C3N 1 mg/kg/d- 1	8.2	6.32	14.52	0.435262	0.564738	0.7351	0.1854
	APP/PS1+ C3N 1 mg/kg/d- 2	8.59	2.81	11.4	0.246491	0.753509
	APP/PS1+ C3N 1 mg/kg/d- 3	6.09	3.75	9.84	0.381098	0.618902
	APP/PS1+ C3N 1 mg/kg/d- 4	9.14	7.03	16.17	0.434756	0.565244
	APP/PS1+ C3N 1 mg/kg/d- 5	34.69	3.51	38.2	0.0918848	0.908115
	APP/PS1+ C3N 1 mg/kg/d- 6	1.64	0.00	1.64	0	1
