# Supplementary material for: C3N nanodots inhibits Aβ peptides aggregation pathogenic path in Alzheimer’s disease
Source: Nat Commun. 2023 Sep 15;14:5718. doi: 10.1038/s41467-023-41489-y (PMC10504243; doi:10.1038/s41467-023-41489-y)
Supplement: Supplementary file 6 — Source data [file 41467_2023_41489_MOESM6_ESM.zip › Source Data/Source Data Figure 4.xlsx]

## Sheet: Source Data Figure 4b
	Fig. 4b 6E10-positive area in cortex of mice																																mean	sd	p value by t-test <0.0001
	APP/PS1							APP/PS1 +C3N 1mg/kg/d								APP/PS1	2.493	1.317	1.681	2.432	1.272	1.329	0.96	1.995	1.325	0.888	0.881	0.994	2.086	1.993	1.186	1.649	1.53	0.5339
		Count	Total Area	Average Size	%Area	Mean			Count	Total Area	Average Size	%Area	Mean
	Animal 1-1	545	28910.2	53.046	2.493	49.836		Animal 1-1	970	11706.5	7.456	0.999	82.185			APP/PS1 +C3N 1mg/kg/d	0.999	0.666	0.453	0.338	0.973	0.742	0.552	0.993	0.807	0.701	0.586	0.558	0.174	0.231	0.138	0.43	0.5838	0.2806
	Animal 1-2	570	15276.8	21.547	1.317	56.718		Animal 1-2	619	7801.9	12.604	0.666	71.328
	Animal 1-3	829	19492.1	23.513	1.681	55.356		Animal 1-3	752	5304.97	7.054	0.453	71.946
	Animal 1-4	995	28209.2	28.351	2.432	66.044		Animal 1-4	218	3955.42	13.734	0.338	63.958
	Animal 1-5	170	14902.3	87.661	1.272	38.54		Animal 1-5	665	11401.3	17.145	0.973	67.752
	Animal 2-1	207	39011.2	151.795	1.329	42.001		Animal 2-1	663	17958.7	13.544	0.742	91.804
	Animal 2-2	167	11247.4	67.35	0.96	42.366		Animal 2-2	657	18189.3	9.294	0.552	77.31
	Animal 2-3	349	23378.6	48.807	1.995	43.124		Animal 2-3	664	35075.3	17.859	0.993	82.241
	Animal 2-4	592	15525.8	26.226	1.325	46.276		Animal 2-4	1080	27036	8.319	0.807	68.513
	Animal 2-5	250	10411.6	29.747	0.888	55.463		Animal 2-5	736	31649.3	33.813	0.701	65.31
	Animal 3-1	235	10320.9	43.919	0.881	40.53		Animal 3-1	953	6863.06	6.518	0.586	52.375
	Animal 3-2	421	11645	18.752	0.994	45.535		Animal 3-2	560	11231.7	10.596	0.558	89.054
	Animal 3-3	323	24449.7	57.801	2.086	43.205		Animal 3-3	241	2033.66	7.792	0.174	61.061
	Animal 3-4	441	23349.8	52.947	1.993	54.271		Animal 3-4	712	2706.32	3.801	0.231	60.04
	Animal 3-5	336	13898.2	41.364	1.186	53.826		Animal 3-5	487	1619.55	3.326	0.138	59.382
	Animal 3-6	1000	19318.5	19.318	1.649	58.6		Animal 3-6	707	5037.1	6.654	0.43	43.644

## Sheet: Source Data Figure 4c
	Fig. 4c Number of 6E10-positive plaques in cortex of mice brian																											APP/PS1		C3N 1 mg/kg
	APP/PS1							APP/PS1 + C3N 1 mg/kg/d							range	APP/PS1							C3N 1 mg/kg					mean	sd	mean	sd
	Slice	Count	Total Area	Average Size	Mean	range		Slice	Count	Total Area	Average Size	Mean	range		10-200	247	335	253	222	229	276	47	69	36	45	60	90	260.3	41.24	57.83	19.61
	Animal1-slice1	541	63587.7	117.537	53.361	total		Animal1-slice1	223	3982.91	17.861	46.048	total		＞200	60	51	34	15	18	28	4	9	3	9	8	8	34.33	17.99	6.833	2.639
		247	12834.2	51.96	56.58	10-200			47	1641.4	34.923	50.198	10-200
		60	50033.6	833.894	65.827	＞200			4	1920.35	480.088	60.429	＞200
	Animal1-slice2	645	40550.2	62.868	47.21	total		Animal1-slice2	298	10853.1	36.42	45.35	total
		335	18418.7	54.981	50.061	10-200			69	3376.35	48.933	50.895	10-200
		51	21318.5	418.01	60.178	＞200			9	6968.31	774.256	59.237	＞200
	Animal2-slice1	545	28910.2	53.046	49.836	total		Animal2-slice1	253	3451.85	13.644	54.311	total
		253	12713.8	50.252	53.845	10-200			36	1371.26	38.091	58.256	10-200
		34	15494.5	455.722	64.705	＞200			3	1573.45	524.483	68.346	＞200
	Animal2-slice2	570	15276.8	21.547	56.718	total		Animal2-slice2	201	7860.53	39.107	35.377	total
		222	9364.76	42.184	64.04	10-200			45	1535.7	34.127	37.406	10-200
		15	4662.04	310.803	71.555	＞200			9	5983.38	664.82	42.383	＞200
	Animal3-slice1	829	19492.1	23.513	55.356	total		Animal3-slice1	228	6205.28	27.216	43.565	total
		229	10388.7	45.366	62.317	10-200			60	2542.85	42.381	47.644	10-200
		18	7733.85	429.658	72.677	＞200			8	3291.61	411.452	53.55	＞200
	Animal3-slice2	995	28209.2	28.351	66.044	total		Animal3-slice2	358	10308.2	28.794	40.793	total
		276	13465.1	48.787	73.107	10-200			90	4305.48	47.839	45.241	10-200
		28	12965.1	463.04	75.97	＞200			8	5435.13	679.391	51.635	＞200

## Sheet: Source Data Figure 4d
	Fig. 4d Levels of Aβ42 peptides in SDS‒, FA‒, and TBS‒ soluble forms in the cortex
	Standard curve
	Concentration (pg/mL）	1000	500	250	125	62.5	31.25	15.63	0										*Dilution multiple（TBS 1:30，SDS 1:1000，FA 1:100）
	OD	2.592	1.537	0.918	0.532	0.306	0.206	0.162	0.097					OD	concentration		concentration		concentration		concentration		concentration
															pg/mL		pg/g		pg/g		pmol/g		nmol/g	mean	sd
												APP/PS1	SDS-soluble	0.34092	70.7849		8494.18		8494182		1881.7		1.8817	2.187	0.2727
														0.3882	85.5325		10263.9		1.02639e+07		2273.74		2.27374
														0.40408	90.512		10861.4		1.08614e+07		2406.11		2.40611
													FA-soluble	0.82388	227.39		27286.8		2.72868e+06		604.479		0.604479	0.5752	0.08693
														0.86713	242.122		29054.6		2.90546e+06		643.641		0.643641
														0.68089	179.571		21548.5		2.15485e+06		477.359		0.477359
													TBS	0.16933	18.2211		2186.53		65595.9		14.5313		0.0145313
														0.17582	20.1817		2421.8		72654		16.0949		0.0160949
														0.19263	25.2735		3032.82		90984.7		20.1557		0.0201557
													Total										2.50071	2.779	0.2417
																							2.93348
																							2.90363
																										p value by t-test
												APP/PS1 + C3N 1 mg/kg	SDS-soluble	0.30659	60.1526		7218.31		7.21831e+06		1599.06		1.59906	1.651	0.04879	0.0285
														0.3138	62.3791		7485.49		7.48549e+06		1658.25		1.65825
														0.31837	63.7932		7655.19		7.65519e+06		1695.84		1.69584
													FA-soluble	0.24701	41.8363		5020.36		502036		111.215		0.111215	0.08797	0.02183	0.0007
														0.19353	25.5464		3065.57		306557		67.911		0.067911				0.847062
														0.21443	31.8966		3827.59		382759		84.792		0.084792
													TBS	0.25843	45.3333		5439.99		163200		36.1533		0.0361533
														0.29705	57.2059		6864.71		205941		45.6218		0.0456218
														0.2961	56.9127		6829.53		204886		45.388		0.045388
													Total										1.74643	1.781	0.04066	0.0021	0.359122
																							1.77178
																							1.82602

## Sheet: Source Data Figure 4e
		Fig. 4e Levels of Aβ42 peptides in SDS‒, FA‒, and TBS‒ soluble forms in the cortex
																			*Dilution multiple（TBS 1:30，SDS 1:1000，FA 1:100）
	Standard curve													OD	concentration		concentration		concentration		concentration		concentration
	Concentration (pg/mL）	1000	500	250	125	62.5	31.25	15.63	0						pg/mL		pg/g		pg/g		pmol/g		nmol/g
	OD	1.941	1.263	0.801	0.451	0.243	0.159	0.124	0.056			APP/PS1	SDS-soluble	0.19403	40.9568		4914.81		4.91481e+06		1088.77		1.08877	1.04	0.04325
														0.18495	37.8823		4545.88		4.54588e+06		1007.04		1.00704
														0.18676	38.4965		4619.59		4619586		1023.37		1.02337
													FA-soluble	1.22685	462.401		55488.1		5.54881e+06		1229.22		1.22922	1.192	0.09395
														1.11743	408.143		48977.2		4.89772e+06		1084.98		1.08498
														1.2503	474.502		56940.3		5694027		1261.39		1.26139
													TBS	0.2172	48.8413		5860.96		175829		38.951		0.038951
														0.2535	61.2927		7355.12		220654		48.881		0.048881
														0.20064	43.2024		5184.29		155529		34.454		0.034454
													Total										2.35694	2.272	0.1154
																							2.1409
																							2.31921
												APP/PS1 + C3N 1 mg/kg	SDS-soluble	0.18313	37.2685		4472.22		4.47222e+06		990.722		0.990722	0.9256	0.05642	0.0498	0.11
														0.17225	33.5927		4031.12		4.03112e+06		893.007		0.893007
														0.17225	33.5927		4031.12		4.03112e+06		893.007		0.893007
													FA-soluble	0.12301	17.1022		2052.27		205227		45.4635		0.0454635	0.1772	0.2281	0.0021
														0.12301	17.1022		2052.27		205227		45.4635		0.0454635				0.829615
														0.54353	165.719		19886.3		1.98863e+06		440.537		0.440537
													TBS	0.19191	40.2387		4828.65		144859		32.0904		0.0320904
														0.1987	42.5428		5105.13		153154		33.9279		0.0339279
														0.18319	37.2882		4474.59		134238		29.7374		0.0297374
													Total										1.06828	1.135	0.2037	0.0011	0.50044
																							0.972398
																							1.36328
