# Supplementary material for: C3N nanodots inhibits Aβ peptides aggregation pathogenic path in Alzheimer’s disease
Source: Nat Commun. 2023 Sep 15;14:5718. doi: 10.1038/s41467-023-41489-y (PMC10504243; doi:10.1038/s41467-023-41489-y)
Supplement: Supplementary file 6 — Source data [file 41467_2023_41489_MOESM6_ESM.zip › Source Data/Source Data Figure 5.xlsx]

## Sheet: Source Data Figure 5a and b
	Fig. 5a Express levels of SNAP25 proteins in mice cortex																			Fig. 5a Express levels of VAMP2 proteins in mice cortex
																														WT	#1	1.39505
														WT	#1	1.22733															#2	1.45629
															#2	1.24785															#3	1.34095
															#3	1.14482
																															Mean	1.397
															Mean	1.207															SD	0.05771
															SD	0.05454															N	3
															N	3
																														APP/PS1	#1	1.10253
														APP/PS1	#1	0.829997															#2	1.13399
															#2	0.638715															#3	1.194
															#3	0.609902
																															Mean	1.144
															Mean	0.6929															SD	0.04647
															SD	0.1196															N	3
															N	3
																														APP/PS1+C3N 1mg/kg/d	#1	1.37682
														APP/PS1+C3N 1mg/kg/d	#1	1.07511															#2	1.30557
															#2	1.01515															#3	1.29824
															#3	1.13228
																															Mean	1.327
															Mean	1.074															SD	0.04341
															SD	0.05857															N	3
															N	3														p value=0.0075 by t test
														p value=0.0077 by t test

## Sheet: Source Data Figure 5c
	Fig. 5c Quantitation of MAP2-positive neurons in cortexes
	Animals	Slices	vision	MAP2+DAPI+	DAPI+	MAP2+DAPI+/ DAPI+ %	mean	sd	p value of one way ANOVA
	WT-1	1	1	60	223	26.9058	30.41	10.21	<0.0001
			2	36	174	20.6897
		2	1	44	94	46.8085
			2	32	83	38.5542
		3	1	46	123	37.3984
			2	52	151	34.4371
	WT-2	1	1	72	205	35.122
			2	73	229	31.8777
		2	1	49	174	28.1609
			2	200	51	25.5						Dunnett's multiple comparisons test	Mean Diff.	95.00% CI of diff.	Below threshold?	Summary	Adjusted P Value
		3	1	32	253	12.6482						APP/PS1 vs. WT	-22.52	-27.95 to -17.08	Yes	****	<0.0001
			2	36	236	15.2542						APP/PS1 vs. APP/PS1 +C3N 1 mg/kg/d	-9.939	-15.37 to -4.504	Yes	***	0.0002
	WT-3	1	1	92	197	46.7005
			2	87	193	45.0777
		2	1	41	218	18.8073
			2	48	196	24.4898
		3	1	52	195	26.6667
			2	62	192	32.2917
	APP/PS2-1	1	1	15	121	12.3967	7.895	2.98
			2	12	139	8.63309
		2	1	13	230	5.65217
			2	20	140	14.2857
		3	1	8	213	3.75587
			2	7	178	3.93258
	APP/PS1-2	1	1	14	127	11.0236
			2	10	157	6.36943
		2	1	10	134	7.46269
			2	13	149	8.72483
		3	1	18	167	10.7784
			2	13	177	7.34463
	APP/PS1-3	1	1	18	163	11.0429
			2	9	139	6.47482
		2	1	8	140	5.71429
			2	5	111	4.5045
		3	1	11	153	7.18954
			2	10	146	6.84932
	APP/PS1+C3N 1mgkg/d-1	1	1	21	165	12.7273	17.83	6.396	0.0002
			2	18	143	12.5874
		2	1	79	240	32.9167
			2	36	174	20.6897
		3	1	16	148	10.8108
			2	16	131	12.2137
	APP/PS1+C3N 1mgkg/d-2	1	1	14	82	17.0732
			2	21	76	27.6316
		2	1	30	128	23.4375
			2	23	190	12.1053
		3	1	16	115	13.913
			2	23	154	14.9351
	APP/PS1+C3N 1mgkg/d-3	1	1	59	213	27.6995
			2	31	170	18.2353
		2	1	47	401	11.7207
			2	35	194	18.0412
		3	1	24	154	15.5844
			2	20	107	18.6916
