# Supplementary material for: C3N nanodots inhibits Aβ peptides aggregation pathogenic path in Alzheimer’s disease
Source: Nat Commun. 2023 Sep 15;14:5718. doi: 10.1038/s41467-023-41489-y (PMC10504243; doi:10.1038/s41467-023-41489-y)
Supplement: Supplementary file 6 — Source data [file 41467_2023_41489_MOESM6_ESM.zip › Source Data/Source Data Figure Supplementary Figure 1.xlsx]

## Sheet: Supplementary Figure 1b
	Supplementary Fig.1b
	Profile	1	Profile	2
	x	y	x	y
	[m]	[m]	[m]	[m]
	0	-1.20526e-10	0	-8.17694e-11
	1.95591e-08	-9.18517e-11	1.9485e-08	-9.71664e-11
	3.91183e-08	-1.16064e-10	3.89701e-08	-1.07226e-10
	5.86774e-08	-1.40371e-10	5.84551e-08	-1.11463e-10
	7.82365e-08	-1.43599e-10	7.79401e-08	-6.44811e-11
	9.77956e-08	-1.43657e-10	9.74252e-08	-1.91153e-11
	1.17355e-07	-5.48694e-11	1.1691e-07	-2.92781e-11
	1.36914e-07	-2.44564e-11	1.36395e-07	-1.48341e-11
	1.56473e-07	-3.61074e-11	1.5588e-07	-1.69681e-11
	1.76032e-07	-4.72728e-11	1.75365e-07	-2.28377e-11
	1.95591e-07	-3.63556e-11	1.9485e-07	-3.80205e-11
	2.1515e-07	-9.23189e-12	2.14335e-07	-5.08726e-11
	2.3471e-07	-2.93663e-11	2.3382e-07	-2.0062e-11
	2.54269e-07	-6.3915e-12	2.53305e-07	-3.17045e-11
	2.73828e-07	1.79505e-11	2.7279e-07	-3.39267e-11
	2.93387e-07	3.19013e-11	2.92275e-07	1.73463e-11
	3.12946e-07	1.60288e-10	3.11761e-07	4.04899e-11
	3.32505e-07	4.7538e-10	3.31246e-07	2.5071e-11
	3.52064e-07	5.72321e-10	3.50731e-07	2.1978e-13
	3.71623e-07	-3.71926e-11	3.70216e-07	2.50266e-10
	3.91183e-07	-1.00706e-12	3.89701e-07	8.92728e-10
	4.10742e-07	2.92346e-12	4.09186e-07	2.53703e-10
	4.30301e-07	1.5338e-11	4.28671e-07	-3.67118e-11
	4.4986e-07	2.81713e-11	4.48156e-07	1.69811e-11
	4.69419e-07	4.28747e-11	4.67641e-07	7.46841e-11
	4.88978e-07	1.33298e-10	4.87126e-07	9.13327e-11
	5.08537e-07	1.59971e-10	5.06611e-07	8.89213e-11
	5.28096e-07	1.21454e-10	5.26096e-07	5.44872e-11
	5.47656e-07	8.61735e-11	5.45581e-07	4.31049e-11
	5.67215e-07	3.22613e-11	5.65066e-07	5.9889e-11
	5.86774e-07	3.52682e-11	5.84551e-07	4.09083e-11
	6.06333e-07	8.47195e-12	6.04036e-07	1.27929e-10
	6.25892e-07	-8.21159e-12	6.23521e-07	6.4132e-10
	6.45451e-07	2.87866e-12	6.43006e-07	8.36001e-10
	6.6501e-07	5.81002e-11	6.62491e-07	2.07597e-10
	6.8457e-07	2.64747e-10	6.81976e-07	4.04169e-11
	7.04129e-07	6.47189e-10	7.01461e-07	9.01341e-11
	7.23688e-07	6.00848e-10	7.20946e-07	1.30633e-10
	7.43247e-07	-3.61539e-11	7.40431e-07	2.88328e-10
	7.62806e-07	-3.22029e-12	7.59916e-07	2.33222e-10
	7.82365e-07	-1.14701e-11	7.79401e-07	8.10839e-12
	8.01924e-07	-1.23101e-11	7.98886e-07	-4.55984e-11
	8.21483e-07	2.57499e-11	8.18371e-07	2.08893e-11
	8.41043e-07	3.26651e-11	8.37856e-07	6.29196e-11
	8.60602e-07	1.03823e-10	8.57341e-07	2.75078e-11
	8.80161e-07	3.88782e-10	8.76826e-07	1.10457e-11
	8.9972e-07	3.94859e-10	8.96311e-07	1.88605e-11
	9.19279e-07	-1.17026e-10	9.15797e-07	1.5795e-11
	9.38838e-07	-7.70691e-11	9.35282e-07	3.36923e-11
	9.58397e-07	-9.24738e-11	9.54767e-07	6.94942e-11
	9.77956e-07	-7.5988e-11	9.74252e-07	7.51014e-11
	9.97516e-07	-4.94672e-11	9.93737e-07	4.72943e-11
	1.01707e-06	-7.85385e-11	1.01322e-06	7.44556e-11
	1.03663e-06	-8.71496e-11	1.03271e-06	1.10144e-10
	1.05619e-06	-5.88985e-11	1.05219e-06	1.11446e-10
	1.07575e-06	-5.13442e-11	1.07168e-06	1.10872e-10
	1.09531e-06	-6.68437e-12	1.09116e-06	1.14696e-10
	1.11487e-06	5.82028e-12	1.11065e-06	9.64603e-11
	1.13443e-06	1.79591e-11	1.13013e-06	9.62825e-11
	1.15399e-06	3.29188e-11	1.14962e-06	1.02739e-10
	1.17355e-06	5.73287e-11	1.1691e-06	9.03821e-11
	1.19311e-06	8.41303e-11	1.18859e-06	4.53482e-11
	1.21267e-06	1.66263e-10	1.20807e-06	1.87749e-11
	1.23223e-06	2.99352e-10	1.22756e-06	4.31876e-11
	1.25178e-06	1.75546e-10	1.24704e-06	4.45505e-11
	1.27134e-06	2.25639e-12	1.26653e-06	1.95139e-11
	1.2909e-06	2.09236e-11	1.28601e-06	2.46069e-11
	1.31046e-06	2.29859e-11	1.3055e-06	5.10307e-11
	1.33002e-06	5.27676e-11	1.32498e-06	7.23413e-11
	1.34958e-06	7.96247e-11	1.34447e-06	7.09883e-11
	1.36914e-06	7.19228e-11	1.36395e-06	3.64866e-11
	1.3887e-06	4.19706e-11	1.38344e-06	2.6457e-11
	1.40826e-06	9.78781e-12	1.40292e-06	4.06251e-11
	1.42782e-06	1.85378e-11	1.42241e-06	4.56848e-11
	1.44738e-06	1.61833e-11	1.44189e-06	7.34803e-11
	1.46693e-06	7.91972e-12	1.46138e-06	7.25728e-11
	1.48649e-06	-2.24221e-12	1.48086e-06	6.02284e-11
	1.50605e-06	-1.32054e-11	1.50035e-06	5.90615e-11
	1.52561e-06	-1.71001e-11	1.51983e-06	6.98068e-11
	1.54517e-06	-1.26144e-11	1.53932e-06	2.41604e-10
	1.56473e-06	-2.36946e-11	1.5588e-06	6.973e-10
	1.58429e-06	-3.54997e-11	1.57829e-06	2.03501e-10
	1.60385e-06	-1.05129e-10	1.59777e-06	-2.64283e-11
	1.62341e-06	-2.59347e-11	1.61726e-06	2.35515e-11
	1.64297e-06	6.31243e-11	1.63674e-06	3.07768e-11
	1.66253e-06	9.87556e-11	1.65623e-06	9.79526e-12
	1.68209e-06	9.86294e-11	1.67571e-06	3.56623e-12
	1.70164e-06	7.4286e-11	1.6952e-06	3.10065e-11
	1.7212e-06	6.6222e-11	1.71468e-06	5.7707e-11
	1.74076e-06	5.68632e-11	1.73417e-06	8.08997e-11
	1.76032e-06	3.68846e-11	1.75365e-06	8.16161e-11
	1.77988e-06	1.74889e-11	1.77314e-06	1.44907e-10
	1.79944e-06	9.32092e-12	1.79262e-06	5.92082e-10
	1.819e-06	7.81556e-12	1.81211e-06	7.25372e-10
	1.83856e-06	3.35344e-13	1.83159e-06	1.82671e-10
	1.85812e-06	-2.05917e-11	1.85108e-06	1.69321e-11
	1.87768e-06	-4.68332e-11	1.87056e-06	3.78293e-11
	1.89724e-06	-6.19734e-11	1.89005e-06	6.72513e-11
	1.91679e-06	-9.13198e-11	1.90953e-06	6.69249e-11
	1.93635e-06	-1.05288e-10	1.92902e-06	8.93824e-11
	1.95591e-06	-9.12898e-11	1.9485e-06	2.53506e-11
	1.97547e-06	-5.5779e-11	1.96799e-06	-1.39598e-11
	1.99503e-06	-3.52256e-11	1.98747e-06	1.37494e-11
	2.01459e-06	-8.99564e-12	2.00696e-06	2.54551e-11
	2.03415e-06	1.5124e-11	2.02644e-06	3.23107e-11
	2.05371e-06	3.40611e-11	2.04593e-06	4.01521e-11
	2.07327e-06	1.0557e-10	2.06541e-06	1.65993e-11
	2.09283e-06	3.707e-10	2.0849e-06	-9.4873e-12
	2.11239e-06	8.0154e-10	2.10438e-06	2.22363e-11
	2.13195e-06	7.02445e-10	2.12387e-06	6.69084e-11
	2.1515e-06	1.41698e-10	2.14335e-06	4.45895e-11
	2.17106e-06	-2.39337e-11	2.16284e-06	1.5021e-12
	2.19062e-06	-9.96808e-13	2.18232e-06	1.63094e-11
	2.21018e-06	3.61102e-11	2.20181e-06	6.02644e-11
	2.22974e-06	7.47737e-11	2.22129e-06	5.76098e-11
	2.2493e-06	9.30209e-11	2.24078e-06	3.4546e-11
	2.26886e-06	8.89309e-11	2.26026e-06	1.01952e-11
	2.28842e-06	7.12336e-11	2.27975e-06	5.26727e-12
	2.30798e-06	3.90976e-11	2.29923e-06	1.56057e-11
	2.32754e-06	1.60913e-12	2.31872e-06	1.77082e-11
	2.3471e-06	8.41161e-13	2.3382e-06	-9.35578e-12
	2.36665e-06	4.52734e-11	2.35769e-06	-2.21436e-11
	2.38621e-06	6.81913e-11	2.37717e-06	-1.66618e-11
	2.40577e-06	7.17992e-11	2.39666e-06	-1.44894e-11
	2.42533e-06	9.26554e-11	2.41614e-06	-1.37657e-11
	2.44489e-06	1.15854e-10	2.43563e-06	-5.04585e-11
	2.46445e-06	1.20054e-10	2.45511e-06	-7.52954e-11
	2.48401e-06	1.39807e-10	2.4746e-06	-7.83228e-11
	2.50357e-06	1.64355e-10	-	-
	2.52313e-06	1.61643e-10	-	-
	2.54269e-06	1.31144e-10	-	-
	2.56225e-06	1.03866e-10	-	-
	2.58181e-06	9.46081e-11	-	-
