# Supplementary material for: C3N nanodots inhibits Aβ peptides aggregation pathogenic path in Alzheimer’s disease
Source: Nat Commun. 2023 Sep 15;14:5718. doi: 10.1038/s41467-023-41489-y (PMC10504243; doi:10.1038/s41467-023-41489-y)
Supplement: Supplementary file 6 — Source data [file 41467_2023_41489_MOESM6_ESM.zip › Source Data/Source Data Figure Supplementary Figure 11.xlsx]

## Sheet: Supplementary Figure 11b
	Supplementary Figure 11 b Hemolysis ratio
	PBS	red cells + C3N nanodots （μg/mL）						H2O
	0	50	100	200	300	400	500	+
OD	0.055	0.057	0.06	0.061	0.066	0.067	0.069	1.063
	0.057	0.058	0.059	0.061	0.064	0.067	0.068	1.083
	0.057	0.059	0.058	0.062	0.065	0.069	0.074	1.131
	0.057	0.055	0.057	0.062	0.066	0.073	0.069	1.183
	0.059	0.058	0.06	0.064	0.067	0.07	0.069	1.112
percentage of hemolysis	-0.17762	0	0.26643	0.35524	0.79929	0.888099	1.06572	95.3877
	0	0.0888099	0.17762	0.35524	0.62167	0.888099	0.976909	97.1823
	0	0.17762	0.0888099	0.44405	0.71048	1.06572	1.50977	101.49
	0	-0.17762	0	0.44405	0.79929	1.42096	1.06572	106.156
	0.17762	0.0888099	0.26643	0.62167	0.888099	1.15453	1.06572	99.7846
