# Supplementary material for: C3N nanodots inhibits Aβ peptides aggregation pathogenic path in Alzheimer’s disease
Source: Nat Commun. 2023 Sep 15;14:5718. doi: 10.1038/s41467-023-41489-y (PMC10504243; doi:10.1038/s41467-023-41489-y)
Supplement: Supplementary file 6 — Source data [file 41467_2023_41489_MOESM6_ESM.zip › Source Data/Source Data Figure Supplementary Figure 12.xlsx]

## Sheet: Supplementary Figure 12
	Neuron										PC12
	C3N nanodots concentration (μg/mL)										C3N nanodots concentration (μg/mL)
OD blank = 0.144	control	50	100	150	200	300	400	500		OD blank = 0.124	control	50	100	150	200	300	400	500
OD sample	0.936	0.985458	0.994096	1.03432	0.978005	0.990072	0.845261	0.744697		OD sample	1.014	1.06282	1.12928	1.20683	1.12676	1.09051	0.974198	0.850961
	0.854	0.893602	0.993156	1.00624	0.891155	0.994094	0.873418	0.805035			1.016	1.09328	1.14175	1.18467	1.18329	1.08359	0.954812	0.844037
	0.854	0.981327	1.03834	1.0665	0.901576	0.994094	0.857328	0.7809			0.984	1.09328	1.18883	1.16113	1.17636	1.0739	0.993584	0.834345
	0.936	0.961914	1.01018	1.05443	1.00214	0.933756	0.881463	0.7809			1.02	1.0822	1.18329	1.06836	1.18467	1.06836	0.978352	0.831575
	0.948	1.04639	1.14293	1.02627	1.02225	0.998117	0.909621	0.772855			1.017	1.10574	1.1	1.17359	1.12074	1.0822	0.978352	0.83296
cell viability （% of control）	103.992	110.486	111.62	116.901	109.507	111.091	92.0773	78.8731		cell viability （% of control）	100.338	105.938	113.438	122.188	113.153	109.062	95.9375	82.0312
	93.2248	98.4247	111.496	113.215	98.1033	111.62	95.7745	86.7956			96.4033	109.375	114.844	119.688	119.531	108.281	93.75	81.25
	93.2248	109.943	117.429	121.127	99.4716	111.62	93.6618	83.6266			100.83	109.375	120.156	117.031	118.75	107.188	98.125	80.1562
	103.992	107.394	113.732	119.542	112.676	103.697	96.8308	83.6266			100.461	108.125	119.531	106.562	119.688	106.562	96.4062	79.8438
	105.567	118.486	131.162	115.845	115.317	112.148	100.528	82.5702			101.199	110.781	110.133	118.438	112.474	108.125	96.4062	80
	Astrocyte										HUVECs
	C3N nanodots concentration (μg/mL)										C3N nanodots concentration (μg/mL)
OD blank = 0.145	control	50	100	150	200	300	400	500		OD blank = 0.124	control	50	100	150	200	300	400	500
OD sample	1.513	1.45187	1.4924	1.46538	1.42215	1.37171	1.42935	1.34019		OD sample	1.168	1.1735	1.1489	1.11921	1.06492	1.06831	1.0505	1.05304
	1.499	1.42485	1.41224	1.44737	1.52843	1.46088	1.32848	1.38973			1.177	1.18877	1.12091	1.11667	1.08273	1.0488	1.04541	1.0717
	1.525	1.46808	1.40774	1.45457	1.42305	1.48159	1.3546	1.41945			1.171	1.15739	1.07934	1.08188	1.07425	1.05389	1.02335	1.05559
	1.488	1.4861	1.39513	1.42845	1.43026	1.31227	1.41765	1.26003			1.184	1.14721	1.09376	1.0734	1.08782	1.04625	1.04201	1.04625
	1.428	1.51402	1.40143	1.41494	1.43476	1.42935	1.40143	1.37531			1.176	1.19556	1.01402	1.05728	1.07934	1.06746	1.04116	1.05559
cell viability （% of control）	100.335	97.1218	100.134	98.1258	94.913	91.1647	95.4485	88.822		cell viability （% of control）	100.653	99.8367	97.4694	94.6122	89.3878	89.7143	88	88.2449
	102.075	95.1138	94.1767	96.7871	102.811	97.7912	87.9518	92.5033			98.449	101.306	94.7755	94.3674	91.102	87.8367	87.5102	90.0408
	99.5984	98.3266	93.842	97.3226	94.9799	99.3307	89.8929	94.7122			99.1837	98.2857	90.7755	91.0204	90.2857	88.3265	85.3878	88.4898
	95.5823	99.6653	92.9049	95.3815	95.5154	86.747	94.5783	82.8648			104.735	97.3061	92.1633	90.2041	91.5918	87.5918	87.1837	87.5918
	101.138	101.74	93.3735	94.3775	95.8501	95.4485	93.3735	91.4324			101.714	101.959	84.4898	88.6531	90.7755	89.6326	87.102	88.4898
	sh-sy5y
	C3N nanodots concentration (μg/mL)
OD blank = 0.163	control	50	100	150	200	300	400	500
OD sample	1.068	1.08689	1.02068	1.00798	0.956293	0.93846	0.867695	0.867068
	1.046	1.00798	0.913644	0.932692	0.961005	0.934703	0.8702	0.85016
	1.043	1.04517	0.97623	0.959903	0.956622	0.95349	0.867068	0.843271
	1.035	1.05514	0.988022	0.965346	0.955995	0.946602	0.895876	0.841392
	1.024	1.02975	0.968067	0.971695	0.951612	0.96852	0.904017	0.85517
cell viability （% of control）	102.818	106.719	96.5357	94.5827	86.6338	83.8912	73.0075	72.9112
	100.318	94.5827	80.0744	83.004	87.3585	83.3133	73.3927	70.3106
	99.9773	100.302	89.7001	87.1891	86.6843	86.2027	72.9112	69.2511
	99.0684	101.837	91.5136	88.0261	86.588	85.1433	77.3417	68.9622
	97.8187	97.9308	88.4446	89.0026	85.9138	88.5143	78.5938	71.0811
