# Supplementary material for: C3N nanodots inhibits Aβ peptides aggregation pathogenic path in Alzheimer’s disease
Source: Nat Commun. 2023 Sep 15;14:5718. doi: 10.1038/s41467-023-41489-y (PMC10504243; doi:10.1038/s41467-023-41489-y)
Supplement: Supplementary file 6 — Source data [file 41467_2023_41489_MOESM6_ESM.zip › Source Data/Source Data Figure Supplementary Figure 13.xlsx]

## Sheet: Supplementary Figure 13
Supplementary Fig. 13 Comparison of cytocompatibility between C3N nanodots and graphene oxide (GO) nanosheets
	bend .3
	GO nanosheet (μg/mL)						C3N nanodots (μg/mL)
OD blank = 0.129	control	500	250	125	62.5	control	500	250	125	62.5
OD sample	0.876	0.628	0.835	0.764	0.817	0.923	0.795	0.883	0.933	0.896
	0.922	0.437	0.77	0.77	0.767	0.911	0.733	0.897	0.928	0.926
	0.988	0.694	0.753	0.831	0.793	0.896	0.863	0.914	0.862	0.873
	1.094	0.659	0.722	0.705	0.824	0.872	0.849	0.816	1.029	0.981
	0.951	0.654	0.745	0.816	0.774	0.911	0.894	0.85	0.992	0.808
cell viability (% of control)	89.226	58.2895	81.7009	73.3397	80.1481	102.634	86.6254	97.857	104.183	99.4061
	94.7205	35.4754	73.9369	74.0564	74.1758	101.084	78.6212	99.6643	103.537	103.279
	102.604	66.173	71.9064	81.3426	77.2814	99.1479	95.4041	101.859	95.0168	96.4369
	115.265	61.9924	68.2035	66.2924	80.9842	96.0496	93.5967	89.2073	116.576	110.38
	98.1844	61.3951	70.9508	79.5509	75.0119	101.084	99.4061	93.5967	111.8	88.0454
	BV2
	GO nanosheet (μg/mL)						C3N nanodots (μg/mL)
OD blank = 0.178	control	500	250	125	62.5	control	500	250	125	62.5
OD sample	1.095	0.643	0.774	0.862	0.866	1	0.869	0.968	1.072	1.016
	0.95	0.665	0.708	0.763	0.813	1.071	0.975	0.983	1.056	1.042
	1.038	0.643	0.699	0.745	0.859	1.139	0.968	0.978	1.016	0.976
	1.082	0.687	0.733	0.748	0.882	1.141	0.779	1.043	1.021	0.987
	0.938	0.66	0.75	0.858	0.937	1.202	0.9	0.969	0.98	1.101
cell viability (% of control)	108.716	47.329	65.0187	77.2024	76.3824	88.1407	73.0217	82.9938	97.4694	90.0708
	91.7291	49.9063	57.2868	65.6045	70.1734	95.7538	84.3877	84.6022	95.7538	92.8587
	102.038	47.329	56.2324	63.4958	75.5623	103.045	83.6371	84.0661	91.4647	85.7817
	107.193	52.4836	60.2156	63.8472	78.2568	103.26	63.3712	91.0358	92.0009	86.9612
	90.3233	49.3205	62.2071	76.7338	84.7001	109.801	76.3457	83.101	87.6045	99.1851
	HUVECs
	GO nanosheet (μg/mL)						C3N nanodots (μg/mL)
OD blank = 0.178	control	500	250	125	62.5	control	500	250	125	62.5
OD sample	1.258	0.858	1.139	1	1.184	1.134	0.857	1.021	1.099	1.105
	1.038	0.808	1.029	0.952	1.129	1.193	0.885	1.089	1.129	1.026
	1.105	0.661	0.826	1.039	1.177	1.178	1.046	1.104	1.119	1.021
	1.072	0.753	0.985	0.999	1.176	1.117	0.96	0.967	1.085	1.05
	0.982	0.723	0.94	0.939	1.063	1.105	0.875	0.915	1.033	0.968
cell viability (% of control)	117.181	72.3251	102.469	88.0658	104.424	98.885	71.4006	87.4413	95.3638	97.2222
	94.5473	67.1811	91.1523	83.1276	98.7654	104.656	74.1393	94.0923	98.2981	89.4953
	101.44	52.0576	70.2675	92.0782	103.704	103.189	89.8865	95.5595	97.32	89.0063
	98.0453	61.5226	86.6255	87.963	103.601	97.2222	81.475	82.1596	93.9945	91.8427
	88.786	58.4362	81.9959	81.7901	91.9753	96.0485	73.1612	77.0736	88.9085	83.8224
