# Supplementary material for: C3N nanodots inhibits Aβ peptides aggregation pathogenic path in Alzheimer’s disease
Source: Nat Commun. 2023 Sep 15;14:5718. doi: 10.1038/s41467-023-41489-y (PMC10504243; doi:10.1038/s41467-023-41489-y)
Supplement: Supplementary file 6 — Source data [file 41467_2023_41489_MOESM6_ESM.zip › Source Data/Source Data Figure Supplementary Figure 14.xlsx]

## Sheet: Supplementary Figure 14
	Supplementary Fig. 13 body weight of mice in each group during the entire C3N nanodots administration period
		absolute value of weight（g）																							Percentage of initial body weight （%）
	day	APP/PS1							APP/PS1 +C3N 1 mg/kg/d								APP/PS1 +C3N 5 mg/kg/d							day	APP/PS1							APP/PS1 +C3N 1 mg/kg/d								APP/PS1 +C3N 5 mg/kg/d
	1	21	33.5	31.8	22	26.2	21.3		20.2	21.3	23.8	25.4	30.2	23.3	21.3		27.8	28.6	28.5	22	25.1	21.7		1	100	100	100	100	100	100		100	100	100	100	100	100			100	100	100	100	100	100
	7	20.2	34	31.8	22	26.6	21.8		21.1	21.8	24.3	24.2685	30.9	23.8	21.8		28.2	28.1	28.7	22.8	24.7	22.3		7	96.1905	101.493	100	100	101.527	102.347		104.455	102.347	102.101	101.969	102.318	102.146			101.439	98.2518	100.702	103.636	98.4064	102.765
	13	20.7	34.3	32.3	23.1	27.1	22.5		21.6	22.5	25	24.9244	33.5	24.5	22.5		28.9	28.5	29.4	23.3	25.3	22.9		13	98.5714	102.388	101.572	105	103.435	105.634		106.931	105.634	105.042	104.724	110.927	105.15			103.957	99.6504	103.158	105.909	100.797	105.53
	19	21.5	34.3	33.4	23.2	28.3	22.8		21.4	22.8	25.3	25.2055	33.3	24.8	22.8		28.9	29.4	30.2	25.6	26.1	23.5		19	102.381	102.388	105.031	105.454	108.015	107.042		105.941	107.042	106.302	105.906	110.265	106.438			103.957	102.797	105.965	116.364	103.984	108.295
	25	21.2	35.7	33.8	21.9	28.3	21.8		22.7	21.8	24.3	24.2685	36	23.8	21.8		29.2	29.7	30	23.4	26.4	23.7		25	100.952	106.567	106.289	99.5455	108.015	102.347		112.376	102.347	102.101	101.969	119.205	102.146			105.036	103.846	105.263	106.364	105.179	109.217
	31	21.7	36.7	34.6	22.5	28.4	22.6		21.5	22.6	25.1	25.0181	35	24.6	22.6		29.1	29.8	30.4	23	25.2	23.4		31	103.333	109.552	108.805	102.273	108.397	106.103		106.436	106.103	105.462	105.118	115.894	105.579			104.676	104.196	106.667	104.546	100.398	107.834
	37	21.9	36.6	34.2	23.1	28.2	21.8		21.1	21.8	24.3	24.2685	35.7	23.8	21.8		29.5	29.4	30.8	23.7	26.1	25.6		37	104.286	109.254	107.547	105	107.634	102.347		104.455	102.347	102.101	101.969	118.212	102.146			106.115	102.797	108.07	107.727	103.984	117.972
	43	21.8	36.4	35.8	24.5	29	23.5		21.8	23.5	26	25.8614	36.3	25.5	23.5		30.3	30.1	30.7	25.3	26.3	23.5		43	103.809	108.657	112.579	111.364	110.687	110.329		107.921	110.329	109.244	108.661	120.199	109.442			108.993	105.245	107.719	115	104.781	108.295
	49	21.9	36.3	36.4	22.1	29.5	23.8		22.7	23.8	26.3	26.1425	35.9	25.8	23.8		29.5	30.7	30.5	23.6	27.9	25.6		49	104.286	108.358	114.465	100.454	112.595	111.737		112.376	111.737	110.504	109.843	118.874	110.73			106.115	107.343	107.017	107.273	111.155	117.972
	55	21.9	35.9	36	23.1	29.1	24.4		22.7	24	26.4	27.8	35	25.7	24.4		29	30.3	30.7	24.2	25.5	24.6		55	104.286	107.164	113.208	105	111.069	114.554		112.376	112.676	110.924	109.449	115.894	110.3			104.317	105.944	107.719	110	101.594	113.364
	61	22.6	37	36.7	23	29.3	24.9		23.5	23.9	26.4	28.2	35.7	25.6	24.9		29.2	30.1	31	24.2	27.4	23.1		61	107.619	110.448	115.409	104.546	111.832	116.901		116.337	112.207	110.924	111.024	118.212	109.871			105.036	105.245	108.772	110	109.163	106.452
	67	22.9	38.7	36.9	23.7	29.8	25.3		23.3	24.9	27.1	28.3	37	25.8	25.3		30.4	30.4	31.8	26.1	26.7	25.2		67	109.048	115.522	116.038	107.727	113.74	118.779		115.347	116.901	113.865	111.417	122.517	110.73			109.353	106.294	111.579	118.636	106.374	116.129
	73	22.1	39	36.7	23.8	29.9	25.3		23.4	23.8	27.8	28.6	37	27.5	25.3		30.8	30.8	31.9	26.4	27.9	25.7		73	105.238	116.418	115.409	108.182	114.122	118.779		115.842	111.737	116.807	112.598	122.517	118.026			110.791	107.692	111.93	120	111.155	118.433
	79	22	40	36.8	25.3	30	25.2		23.2	24.5	28.4	28.5	37.3	26.6	25.2		30.4	30	32.5	24.8	27.9	26.8		79	104.762	119.403	115.723	115	114.504	118.31		114.852	115.023	119.328	112.205	123.51	114.163			109.353	104.895	114.035	112.727	111.155	123.502
	85	23.2	39.6	38.9	25.4	30.5	25.8		24.1	24.1	28.1	29.1	40.9	26.3	25.8		30.6	31.4	32.2	25	27.5	25.1		85	110.476	118.209	122.327	115.454	116.412	121.127		119.307	113.145	118.067	114.567	135.43	112.876			110.072	109.79	112.983	113.636	109.562	115.668
	91	22.6	37.8	37.8	24.4	30.7	25.5		24.2	24.3	28.7	29.2	40	28.1	25.5		29.3	31.6	32	24.2	27.9	26.1		91	107.619	112.836	118.868	110.909	117.176	119.718		119.802	114.085	120.588	114.961	132.45	120.601			105.396	110.49	112.281	110	111.155	120.276
	97	23.1	37.6	37.4	24	30.9	24.8		23.5	24.6	28.4	29.2	39.3	27.7	24.8		30.3	30.6	31.3	26.6	27.5	26.3		97	110	112.239	117.61	109.091	117.939	116.432		116.337	115.493	119.328	114.961	130.132	118.884			108.993	106.993	109.825	120.909	109.562	121.198
	103	22.8	38.4	37.5	26.6	31.2	25		23.4	25.8	29.2	29.1	40	28	25		29.7	31	32	25.1	26.7	27.1		103	108.571	114.627	117.924	120.909	119.084	117.371		115.842	121.127	122.689	114.567	132.45	120.172			106.835	108.392	112.281	114.091	106.374	124.885
	109	23.1	40.8	37.1	24.2	31.1	25.6		24.6	24.9	29.4	29.9	41.6	28.3	25.6		30.6	31.6	32.3	25.7	27.9	25.9		109	110	121.791	116.667	110	118.702	120.188		121.782	116.901	123.529	117.716	137.748	121.459			110.072	110.49	113.333	116.818	111.155	119.355
	115	23.2	42.6	38.7	24.8	31.7	26.8		23.3	25.5	30.2	30.4	41.9	28.6	26.8		30.4	30.8	32.4	25.2	28.7	28.6		115	110.476	127.164	121.698	112.727	120.992	125.822		115.347	119.718	126.891	119.685	138.742	122.747			109.353	107.692	113.684	114.546	114.343	131.797
	121	23	41.3	38.9	28.1	32.9	27.2		23.3	26.4	30.6	31.7	42.9	28.2	27.2		31.4	32	34.9	26	29.3	26.3		121	109.524	123.284	122.327	127.727	125.573	127.7		115.347	123.944	128.571	124.803	142.053	121.03			112.95	111.888	122.456	118.182	116.733	121.198
	127	23.7	42.2	39.1	24.7	32.8	26.6		24.8	25.3	30.7	30.8	43.2	28.3	26.6		31.2	31	34.1	25.9	28.1	28.8		127	112.857	125.97	122.956	112.273	125.191	124.883		122.772	118.779	128.992	121.26	143.046	121.459			112.23	108.392	119.649	117.727	111.952	132.719
	133	24.3	42.6	40.6	25.9	33.1	27.5		23.9	25.6	31.7	30.8	43.1	28.3	27.5		31.7	31.9	34.4	26.5	28.4	27.3		133	115.714	127.164	127.673	117.727	126.336	129.108		118.317	120.188	133.193	121.26	142.715	121.459			114.029	111.538	120.702	120.454	113.147	125.806
	139	24.1	43.7	40	25.9	33.3	27.6		25.8	26.9	31.6	31.1	43.3	28.2	27.6		32.8	32.2	35.3	26.9	29.4	28.7		139	114.762	130.448	125.786	117.727	127.099	129.577		127.723	126.291	132.773	122.441	143.377	121.03			117.986	112.587	123.86	122.273	117.132	132.258
	145	24.1	43.5	40.8	26.9	32.8	26.6		25.3	25.6	30	31.6	41.3	28.1	26.6		32	31.3	32.6	26.6	29.2	28.4		145	114.762	129.851	128.302	122.273	125.191	124.883		125.248	120.188	126.05	124.409	136.755	120.601			115.108	109.441	114.386	120.909	116.335	130.876
	151	24.4	44.1	40.8	26.6	32.4	25.8		25.8	25.7	30.7	31.4	41.8	28.1	25.8		32	32.8	32.6	26.3	29.7	28.8		151	116.191	131.642	128.302	120.909	123.664	121.127		127.723	120.657	128.992	123.622	138.411	120.601			115.108	114.685	114.386	119.546	118.327	132.719
	157	24.2	44.1	40.4	26.9	33	26.4		25.9	26.2	32.2	30.5	41.9	28.7	26.4		32.1	32.7	35.5	26.5	29.5	28.2		157	115.238	131.642	127.044	122.273	125.954	123.944		128.218	123.005	135.294	120.079	138.742	123.176			115.468	114.336	124.561	120.454	117.53	129.954
	163	24.8	45.1	41.2	27	31.6	26.5		25.6	26.7	30.9	31.7	41.9	28.1	26.5		32.1	32.6	34.6	26.1	29.5	28.7		163	118.095	134.627	129.56	122.727	120.611	124.413		126.733	125.352	129.832	124.803	138.742	120.601			115.468	113.986	121.403	118.636	117.53	132.258
	169	24.6	45.4	41.8	27.1	31.9	26.7		25.6	26.8	31.5	31.1	41.5	28	26.7		32.7	31.7	33.8	26.9	29.8	28.4		169	117.143	135.522	131.446	123.182	121.756	125.352		126.733	125.822	132.353	122.441	137.417	120.172			117.626	110.839	118.597	122.273	118.725	130.876
	175	24.8	44.3	41.8	26.7	32.5	26.7		25.9	26.5	30.9	31.3	40.5	27.9	26.7		32.1	32.4	34.9	26.2	29.6	28.9		175	118.095	132.239	131.446	121.364	124.046	125.352		128.218	124.413	129.832	123.228	134.106	119.743			115.468	113.287	122.456	119.091	117.928	133.18
	181	25.9	45.5	41	26.5	32.3	26.6		25	26.9	30.6	30.2	42.6	28.1	26.6		32.5	32.8	35	26.2	28.2	28.9		181	123.333	135.821	128.931	120.454	123.282	124.883		123.762	126.291	128.571	118.898	141.06	120.601			116.906	114.685	122.807	119.091	112.351	133.18
