# Supplementary material for: C3N nanodots inhibits Aβ peptides aggregation pathogenic path in Alzheimer’s disease
Source: Nat Commun. 2023 Sep 15;14:5718. doi: 10.1038/s41467-023-41489-y (PMC10504243; doi:10.1038/s41467-023-41489-y)
Supplement: Supplementary file 6 — Source data [file 41467_2023_41489_MOESM6_ESM.zip › Source Data/Source Data Figure Supplementary Figure 16.xlsx]

## Sheet: Supplementary Figure 16 a~d
	Supplementary Fig. 16 The inflammation indexes of mice after treatment with C3N nanodots for six months at the dose of 1 mg/kg/d and 5 mg/kg/d
	WT	APP/PS1	APP/PS1 + C3N 1 mg/kg/d	APP/PS1 + C3N 5 mg/kg/d
	（a） WBC	Normal rang：0.8~6.8 109/L
	4	1.2	1.6	2.9
	1.9	2.6	1.2	2.8
	1.2	5.6	2.1	1.7
	（b） Lymph #	Normal rang：0.7 ~ 5.7 (109/L)
	2.5	0.9	1.2	2.3
	1.2	1.5	1	1.8
	0.8	4.4	1.5	1.5
	（c）Mon #	Normal rang：0 ~ 0.3 (109/L)
	0.2	0	0	0.1
	0	0.1	0	0.1
	0	0.3	0	0
	（d）Gran #	Normal rang：0.1 ~ 1.8 (109/L)
	1.3	0.3	0.4	0.5
	0.7	1	0.2	0.9
	0.4	0.9	0.6	0.2
