# Supplementary material for: C3N nanodots inhibits Aβ peptides aggregation pathogenic path in Alzheimer’s disease
Source: Nat Commun. 2023 Sep 15;14:5718. doi: 10.1038/s41467-023-41489-y (PMC10504243; doi:10.1038/s41467-023-41489-y)
Supplement: Supplementary file 6 — Source data [file 41467_2023_41489_MOESM6_ESM.zip › Source Data/Source Data Figure Supplementary Figure 17.xlsx]

## Sheet: Supplementary Figure 17
	Supplementary Fig. 17 fluorescence intensity of C3N nanodots in key organs of mice.
		Avg Radiant Efficiency [p/s/cm²/sr] / [µW/cm²]
	organs	control			8 h			24 h			48 h			1 week
	Heart	22980000	30360000	10090000	54470000	38740000	41920000	51130000	34160000	48910000	51850000	215500000	42190000	42230000	16140000	52040000
1	Lung	18320000	36320000	14410000	83790000	55030000	82280000	73450000	55030000	52420000	60110000	489400000	38440000	52070000	25800000	38350000
	Liver	27720000	48270000	23910000	165600000	324000000	280600000	384100000	329900000	241600000	123900000	3118000000	81360000	80280000	29670000	69400000
	Spleen	42300000	33170000	16980000	86050000	65090000	64550000	90820000	63660000	60510000	74380000	439800000	55110000	74300000	43250000	82420000
2	Intestines	53400000	66240000	46800000	182500000	293700000	175400000	263500000	155000000	268800000	134000000	1704000000	119800000	71560000	86740000	90700000
	Kidney	24740000	27110000	14650000	183700000	99070000	186000000	112700000	101900000	117400000	106600000	1434000000	90770000	74520000	25570000	78480000
	Muscle	31420000	28890000	16970000	79480000	39260000	59370000	62370000	47710000	49060000	66170000	410600000	46880000	77940000	29120000	62400000
