# Supplementary material for: C3N nanodots inhibits Aβ peptides aggregation pathogenic path in Alzheimer’s disease
Source: Nat Commun. 2023 Sep 15;14:5718. doi: 10.1038/s41467-023-41489-y (PMC10504243; doi:10.1038/s41467-023-41489-y)
Supplement: Supplementary file 6 — Source data [file 41467_2023_41489_MOESM6_ESM.zip › Source Data/Source Data Figure Supplementary Figure 18.xlsx]

## Sheet: Supplementary Figure 18
Supplementary Fig. 18 liver and kidney function indicators of mice after treatment with C3N nanodots at the dose of 1 mg/kg/d and 5 mg/kg/d for six months
	WT	APP/PS1	APP/PS1 + C3N 1 mg/kg/d	APP/PS1 + C3N 5mg/kg/d
（a）ALB	32.14	28.42	27.92	27.32
	29.86	23.6	27.28	25.36
	28.68	26.4	18.9	23.16
（b）AST	124.84	111.28	149.48	110.6
	164.48	120.4	127.42	184.48
	111.28	229.96	93.66	113.1
（c）UREA	14.26	13.44	13.72	15.78
	11.58	11.22	11.42	13.68
	15.18	17.52	12.27	13.46
