# Supplementary material for: C3N nanodots inhibits Aβ peptides aggregation pathogenic path in Alzheimer’s disease
Source: Nat Commun. 2023 Sep 15;14:5718. doi: 10.1038/s41467-023-41489-y (PMC10504243; doi:10.1038/s41467-023-41489-y)
Supplement: Supplementary file 6 — Source data [file 41467_2023_41489_MOESM6_ESM.zip › Source Data/Source Data Figure Supplementary Figure 19.xlsx]

## Sheet: Supplementary Figure 19 a
	Supplementary Fig. 19a Excretion of C3N-Cy5.5 nanodots from mice at various time points following i.p. administration at a dose of 100 mg/kg via urination pathways.
	C3N-Cy5.5 Concentration （mg/mL）	IF	corrected IF
	0	3	0
	0.025	31	28
	0.05	55	52												control	5	6
	0.1	98	95													6					3mg/mouse
	0.2	181	178													7			x=（y-5.6977）/860.47		ID%/mL
	0.3	265	262												3 h	10	6	4	-0.00197299		-0.0657664
																11	6	5	-0.000810836		-0.0270279
																13	6	7	0.00151348		0.0504492
															6 h	17	6	11	0.0061621		0.205403
																15	6	9	0.00383779		0.127926
																13	6	7	0.00151348		0.0504492
															9 h	21	6	15	0.0108107		0.360357
																24	6	18	0.0142972		0.476573
																24	6	18	0.0142972		0.476573
															12 h	58	6	52	0.0538105		1.79368
																30	6	24	0.0212701		0.709004
																38	6	32	0.0305674		1.01891
															18 h	117	6	111	0.122378		4.07926
																120	6	114	0.125864		4.19547
																110	6	104	0.114243		3.80809
															24 h	57	6	51	0.0526483		1.75494
																63	6	57	0.0596213		1.98738
																57	6	51	0.0526483		1.75494
															48 h	53	6	47	0.0479997		1.59999
																42	6	36	0.035216		1.17387
																51	6	45	0.0456754		1.52251
															72 h	31	6	25	0.0224323		0.747743
																36	6	30	0.0282431		0.941435
																42	6	36	0.035216		1.17387
															96 h	24	6	18	0.0142972		0.476573
																30	6	24	0.0212701		0.709004
																27	6	21	0.0177837		0.592788

## Sheet: Supplementary Figure 19 b
	Supplementary Fig. 19b Excretion of C3N-Cy5.5 nanodots from mice at various time points following i.p. administration at a dose of 100 mg/kg via defecation pathways.
	C3N-Cy5.5 Concentration （mg/mL）	IF	corrected IF											control	58	65.6667		65.6667
	0	3	0												61					3mg/mouse
	0.025	31	28												78			x=(y-5.6977)/860.47		×Total Volume/3mg*100
	0.05	55	52											3 h	109	65.6667	43.3333	0.0437385		7.28974
	0.1	98	95												113	65.6667	47.3333	0.0483871		8.06451
	0.2	181	178												105	65.6667	39.3333	0.0390898		6.51497
	0.3	265	262											6 h	114	65.6667	48.3333	0.0495492		8.25821
															119	65.6667	53.3333	0.05536		9.22667
															121	65.6667	55.3333	0.0576843		9.61405
														9 h	126	65.6667	60.3333	0.0634951		10.5825
															115	65.6667	66.3333	0.070468		11.7447
															119	65.6667	53.3333	0.05536		9.22667
														12 h	123	65.6667	57.3333	0.0600086		10.0014
															137	65.6667	71.3333	0.0762788		12.7131
															132	65.6667	49.3333	0.0507114		8.4519
														18 h	152	65.6667	86.3333	0.0937112		15.6185
															133	65.6667	67.3333	0.0716302		11.9384
															149	65.6667	83.3333	0.0902247		15.0374
														24 h	250	65.6667	184.333	0.207602		34.6004
															231	65.6667	165.333	0.185521		30.9202
															215	65.6667	149.333	0.166927		27.8212
														48 h	125	65.6667	59.3333	0.0623329		10.3888
															133	65.6667	67.3333	0.0716302		11.9384
															119	65.6667	53.3333	0.05536		9.22667
														72 h	113	65.6667	47.3333	0.0483871		8.06451
															105	65.6667	39.3333	0.0390898		6.51497
															110	65.6667	44.3333	0.0449006		7.48344
														96 h	77	65.6667	11.3333	0.00654948		1.09158
															95	65.6667	29.3333	0.0274683		4.57805
															87	65.6667	21.3333	0.018171		3.02851
