# Supplementary material for: C3N nanodots inhibits Aβ peptides aggregation pathogenic path in Alzheimer’s disease
Source: Nat Commun. 2023 Sep 15;14:5718. doi: 10.1038/s41467-023-41489-y (PMC10504243; doi:10.1038/s41467-023-41489-y)
Supplement: Supplementary file 6 — Source data [file 41467_2023_41489_MOESM6_ESM.zip › Source Data/Source Data Figure Supplementary Figure 2.xlsx]

## Sheet: Supplementary Figure S2 a
	Supplementary Fig. 2a UV-vis spectrum of C3N nanodots
	Wavenumber （cm-1）	Absorbance
	800	0.00316
	799	0.00316
	798	0.00316
	797	0.00316
	796	0.00316
	795	0.00316
	794	0.00339
	793	0.00364
	792	0.00361
	791	0.00394
	790	0.00411
	789	0.00451
	788	0.0049
	787	0.00504
	786	0.00475
	785	0.00461
	784	0.00494
	783	0.00513
	782	0.00535
	781	0.00524
	780	0.00527
	779	0.00542
	778	0.00533
	777	0.00533
	776	0.00544
	775	0.00524
	774	0.00497
	773	0.00497
	772	0.00487
	771	0.00451
	770	0.00449
	769	0.00419
	768	0.00393
	767	0.00366
	766	0.00341
	765	0.00344
	764	0.00357
	763	0.00359
	762	0.00352
	761	0.00335
	760	0.0034
	759	0.00302
	758	0.00334
	757	0.00358
	756	0.00392
	755	0.00404
	754	0.00385
	753	0.00425
	752	0.00447
	751	0.00438
	750	0.00444
	749	0.0042
	748	0.00441
	747	0.00428
	746	0.0045
	745	0.00419
	744	0.00411
	743	0.00433
	742	0.00421
	741	0.00428
	740	0.00438
	739	0.00422
	738	0.00448
	737	0.00445
	736	0.00402
	735	0.00385
	734	0.00408
	733	0.00419
	732	0.00403
	731	0.00409
	730	0.00382
	729	0.00372
	728	0.00393
	727	0.00407
	726	0.00454
	725	0.0049
	724	0.00482
	723	0.00478
	722	0.0046
	721	0.00469
	720	0.0046
	719	0.0048
	718	0.00472
	717	0.00468
	716	0.00448
	715	0.00418
	714	0.00425
	713	0.00401
	712	0.00391
	711	0.00387
	710	0.0038
	709	0.00382
	708	0.00366
	707	0.00377
	706	0.00384
	705	0.00405
	704	0.00421
	703	0.00415
	702	0.00438
	701	0.00441
	700	0.00457
	699	0.00445
	698	0.00435
	697	0.0043
	696	0.00436
	695	0.00449
	694	0.00445
	693	0.00437
	692	0.00434
	691	0.00434
	690	0.00437
	689	0.00432
	688	0.00439
	687	0.00451
	686	0.00458
	685	0.00454
	684	0.00433
	683	0.00433
	682	0.00444
	681	0.00447
	680	0.00447
	679	0.00441
	678	0.00441
	677	0.0044
	676	0.00445
	675	0.00455
	674	0.00463
	673	0.00454
	672	0.0046
	671	0.00459
	670	0.00457
	669	0.0046
	668	0.0047
	667	0.00468
	666	0.00474
	665	0.00469
	664	0.00461
	663	0.00458
	662	0.00483
	661	0.00473
	660	0.00464
	659	0.00485
	658	0.00494
	657	0.00496
	656	0.00509
	655	0.005
	654	0.00503
	653	0.00484
	652	0.00489
	651	0.00484
	650	0.00483
	649	0.00507
	648	0.00504
	647	0.00492
	646	0.00484
	645	0.00475
	644	0.00484
	643	0.00488
	642	0.0052
	641	0.0052
	640	0.00506
	639	0.00511
	638	0.00494
	637	0.00471
	636	0.00477
	635	0.00473
	634	0.00477
	633	0.0048
	632	0.00459
	631	0.00453
	630	0.00435
	629	0.00444
	628	0.00443
	627	0.00432
	626	0.00459
	625	0.00463
	624	0.00468
	623	0.00449
	622	0.00452
	621	0.0046
	620	0.00454
	619	0.00459
	618	0.00462
	617	0.00469
	616	0.00485
	615	0.00478
	614	0.00482
	613	0.00467
	612	0.00477
	611	0.00489
	610	0.0049
	609	0.00496
	608	0.00493
	607	0.005
	606	0.00483
	605	0.00478
	604	0.00476
	603	0.00473
	602	0.00486
	601	0.0049
	600	0.00477
	599	0.00481
	598	0.00475
	597	0.00491
	596	0.0047
	595	0.00493
	594	0.00493
	593	0.00493
	592	0.00494
	591	0.00495
	590	0.00498
	589	0.00504
	588	0.00514
	587	0.00514
	586	0.00505
	585	0.00533
	584	0.00534
	583	0.00534
	582	0.00534
	581	0.00534
	580	0.00532
	579	0.00537
	578	0.0053
	577	0.00511
	576	0.00517
	575	0.00527
	574	0.00517
	573	0.00513
	572	0.00517
	571	0.00523
	570	0.00531
	569	0.00541
	568	0.00535
	567	0.00549
	566	0.00565
	565	0.00563
	564	0.0056
	563	0.00555
	562	0.00564
	561	0.00568
	560	0.00572
	559	0.00587
	558	0.00595
	557	0.00604
	556	0.00604
	555	0.00619
	554	0.00632
	553	0.00646
	552	0.00658
	551	0.0065
	550	0.00656
	549	0.00657
	548	0.00646
	547	0.00649
	546	0.0065
	545	0.00646
	544	0.00637
	543	0.00636
	542	0.00629
	541	0.00627
	540	0.00638
	539	0.00642
	538	0.00639
	537	0.00649
	536	0.00647
	535	0.00657
	534	0.00655
	533	0.00656
	532	0.00667
	531	0.00673
	530	0.00675
	529	0.00677
	528	0.0067
	527	0.00662
	526	0.00656
	525	0.0066
	524	0.00658
	523	0.00665
	522	0.0067
	521	0.0066
	520	0.00662
	519	0.00678
	518	0.0068
	517	0.00684
	516	0.007
	515	0.00701
	514	0.00695
	513	0.007
	512	0.00704
	511	0.00713
	510	0.00716
	509	0.00716
	508	0.00703
	507	0.00705
	506	0.00717
	505	0.00719
	504	0.00714
	503	0.0072
	502	0.00716
	501	0.00716
	500	0.00714
	499	0.00721
	498	0.00728
	497	0.00729
	496	0.00723
	495	0.00716
	494	0.00718
	493	0.00722
	492	0.00721
	491	0.00723
	490	0.00725
	489	0.00721
	488	0.00718
	487	0.00723
	486	0.00725
	485	0.00728
	484	0.00732
	483	0.00732
	482	0.00739
	481	0.00746
	480	0.00744
	479	0.00743
	478	0.00747
	477	0.00749
	476	0.00738
	475	0.00744
	474	0.00749
	473	0.00745
	472	0.00743
	471	0.00744
	470	0.00743
	469	0.00747
	468	0.0075
	467	0.00747
	466	0.00754
	465	0.00761
	464	0.00758
	463	0.00757
	462	0.0076
	461	0.00763
	460	0.00764
	459	0.00767
	458	0.0077
	457	0.00773
	456	0.00782
	455	0.00778
	454	0.00777
	453	0.00782
	452	0.00785
	451	0.00783
	450	0.00784
	449	0.00784
	448	0.00787
	447	0.00785
	446	0.00784
	445	0.00784
	444	0.00792
	443	0.00798
	442	0.00805
	441	0.00807
	440	0.00818
	439	0.00821
	438	0.00833
	437	0.00833
	436	0.00848
	435	0.00862
	434	0.00868
	433	0.00868
	432	0.00879
	431	0.00888
	430	0.00902
	429	0.00915
	428	0.00933
	427	0.00938
	426	0.0096
	425	0.00966
	424	0.00974
	423	0.00994
	422	0.01026
	421	0.01035
	420	0.01048
	419	0.01064
	418	0.01081
	417	0.01089
	416	0.01103
	415	0.01112
	414	0.01129
	413	0.01145
	412	0.01153
	411	0.01146
	410	0.01158
	409	0.01166
	408	0.0118
	407	0.01189
	406	0.01202
	405	0.01217
	404	0.01244
	403	0.01266
	402	0.01287
	401	0.01314
	400	0.01341
	399	0.01361
	398	0.01388
	397	0.01407
	396	0.01427
	395	0.01458
	394	0.01491
	393	0.01498
	392	0.0152
	391	0.01532
	390	0.01539
	389	0.01564
	388	0.01587
	387	0.01595
	386	0.01614
	385	0.01642
	384	0.01667
	383	0.01689
	382	0.01728
	381	0.01747
	380	0.0177
	379	0.01795
	378	0.01835
	377	0.01865
	376	0.01907
	375	0.01914
	374	0.0194
	373	0.01966
	372	0.01983
	371	0.02002
	370	0.02035
	369	0.02073
	368	0.0211
	367	0.02121
	366	0.02146
	365	0.02163
	364	0.02219
	363	0.02236
	362	0.02251
	361	0.0228
	360	0.02292
	359	0.02316
	358	0.02322
	357	0.0233
	356	0.02347
	355	0.02367
	354	0.02384
	353	0.02382
	352	0.02407
	351	0.02432
	350	0.02445
	349	0.02472
	348	0.02483
	347	0.02508
	346	0.02553
	345	0.02576
	344	0.02596
	343	0.02643
	342	0.02682
	341	0.02712
	340	0.02744
	339	0.02768
	338	0.02791
	337	0.0283
	336	0.02855
	335	0.02864
	334	0.02898
	333	0.02931
	332	0.02951
	331	0.02983
	330	0.03017
	329	0.03036
	328	0.03074
	327	0.03109
	326	0.0314
	325	0.03185
	324	0.03218
	323	0.03249
	322	0.03277
	321	0.0331
	320	0.03327
	319	0.03338
	318	0.03373
	317	0.03395
	316	0.03423
	315	0.03454
	314	0.03484
	313	0.0352
	312	0.03555
	311	0.03586
	310	0.03612
	309	0.03664
	308	0.03729
	307	0.03781
	306	0.03833
	305	0.03884
	304	0.03934
	303	0.03987
	302	0.04054
	301	0.04132
	300	0.04214
	299	0.04304
	298	0.04395
	297	0.0447
	296	0.04567
	295	0.04687
	294	0.04824
	293	0.05001
	292	0.05199
	291	0.05431
	290	0.05715
	289	0.06068
	288	0.06473
	287	0.06927
	286	0.07423
	285	0.07918
	284	0.08432
	283	0.08954
	282	0.09456
	281	0.09951
	280	0.10432
	279	0.10883
	278	0.11281
	277	0.11607
	276	0.11867
	275	0.12077
	274	0.1226
	273	0.12402
	272	0.12499
	271	0.12547
	270	0.12564
	269	0.12535
	268	0.12448
	267	0.12331
	266	0.12202
	265	0.12042
	264	0.11876
	263	0.117
	262	0.11503
	261	0.11306
	260	0.11115
	259	0.1094
	258	0.10752
	257	0.10573
	256	0.10409
	255	0.10255
	254	0.1014
	253	0.10039
	252	0.0995
	251	0.09889
	250	0.09856
	249	0.09854
	248	0.09852
	247	0.0989
	246	0.09945
	245	0.10022
	244	0.1013
	243	0.10239
	242	0.10381
	241	0.10547
	240	0.10734
	239	0.1093
	238	0.11151
	237	0.11403
	236	0.11675
	235	0.11983
	234	0.12299
	233	0.12638
	232	0.13019
	231	0.13436
	230	0.13889
	229	0.14384
	228	0.14941
	227	0.15518
	226	0.16129
	225	0.16788
	224	0.17462
	223	0.18183
	222	0.18916
	221	0.19649
	220	0.20381
	219	0.21124
	218	0.21856
	217	0.22558
	216	0.23243
	215	0.23927
	214	0.24601
	213	0.25299
	212	0.25999
	211	0.26759
	210	0.27632
	209	0.2857
	208	0.29652
	207	0.3097
	206	0.32556
	205	0.34584
	204	0.36545
	203	0.38435
	202	0.4024
	201	0.41965
	200	0.43574

## Sheet: Supplementary Figure S2 b
	Supplementary Fig. 2b Fourier transform infrared spectrum of C3N nanodots
	Wavenumber （cm-1）	Transmittance （%）
	3990.53	1.00108
	3988.6	1.00108
	3986.67	1.00108
	3984.75	1.00108
	3982.82	1.00098
	3980.89	1.0009
	3978.96	1.00083
	3977.03	1.00078
	3975.1	1.00073
	3973.17	1.00067
	3971.24	1.0006
	3969.32	1.00054
	3967.39	1.00051
	3965.46	1.00047
	3963.53	1.00043
	3961.6	1.00037
	3959.67	1.0003
	3957.74	1.00026
	3955.81	1.00023
	3953.89	1.00022
	3951.96	1.00018
	3950.03	1.00014
	3948.1	1.0001
	3946.17	1.00007
	3944.24	1.00004
	3942.31	1.00003
	3940.38	1.00004
	3938.46	1.00006
	3936.53	1.00005
	3934.6	1.00003
	3932.67	0.99999
	3930.74	0.99992
	3928.81	0.99984
	3926.88	0.99978
	3924.95	0.99974
	3923.03	0.9997
	3921.1	0.99967
	3919.17	0.99966
	3917.24	0.99966
	3915.31	0.99959
	3913.38	0.9995
	3911.45	0.99945
	3909.53	0.99945
	3907.6	0.99948
	3905.67	0.99958
	3903.74	0.99971
	3901.81	0.99983
	3899.88	0.99994
	3897.95	1.00002
	3896.02	1.00007
	3894.1	1.00006
	3892.17	0.99999
	3890.24	0.99994
	3888.31	0.99995
	3886.38	1.00003
	3884.45	1.00011
	3882.52	1.00017
	3880.59	1.00019
	3878.67	1.00019
	3876.74	1.00021
	3874.81	1.00022
	3872.88	1.0002
	3870.95	1.00024
	3869.02	1.00034
	3867.09	1.00046
	3865.16	1.00047
	3863.24	1.00029
	3861.31	1.00003
	3859.38	0.99982
	3857.45	0.99969
	3855.52	0.99961
	3853.59	0.99955
	3851.66	0.99949
	3849.73	0.99948
	3847.81	0.99957
	3845.88	0.99972
	3843.95	0.99978
	3842.02	0.99965
	3840.09	0.99944
	3838.16	0.99932
	3836.23	0.9993
	3834.3	0.99931
	3832.38	0.99924
	3830.45	0.99908
	3828.52	0.99889
	3826.59	0.9987
	3824.66	0.99854
	3822.73	0.99841
	3820.8	0.99829
	3818.88	0.99815
	3816.95	0.99799
	3815.02	0.99784
	3813.09	0.99765
	3811.16	0.9974
	3809.23	0.99711
	3807.3	0.99681
	3805.37	0.99655
	3803.45	0.99634
	3801.52	0.99619
	3799.59	0.99605
	3797.66	0.99588
	3795.73	0.99565
	3793.8	0.9954
	3791.87	0.99516
	3789.94	0.99487
	3788.02	0.99455
	3786.09	0.9943
	3784.16	0.99411
	3782.23	0.99397
	3780.3	0.99385
	3778.37	0.99375
	3776.44	0.99367
	3774.51	0.99365
	3772.59	0.99369
	3770.66	0.99375
	3768.73	0.99381
	3766.8	0.99388
	3764.87	0.99397
	3762.94	0.99404
	3761.01	0.99403
	3759.08	0.99391
	3757.16	0.99371
	3755.23	0.99348
	3753.3	0.99329
	3751.37	0.99319
	3749.44	0.99316
	3747.51	0.99311
	3745.58	0.99304
	3743.65	0.99301
	3741.73	0.99301
	3739.8	0.99295
	3737.87	0.9928
	3735.94	0.99256
	3734.01	0.99222
	3732.08	0.99178
	3730.15	0.9913
	3728.23	0.99078
	3726.3	0.99017
	3724.37	0.98945
	3722.44	0.98863
	3720.51	0.98779
	3718.58	0.98701
	3716.65	0.98632
	3714.72	0.98569
	3712.8	0.9851
	3710.87	0.98451
	3708.94	0.98391
	3707.01	0.98329
	3705.08	0.98266
	3703.15	0.98199
	3701.22	0.98119
	3699.29	0.98022
	3697.37	0.97915
	3695.44	0.9781
	3693.51	0.97711
	3691.58	0.97616
	3689.65	0.97517
	3687.72	0.9741
	3685.79	0.97293
	3683.86	0.97171
	3681.94	0.97047
	3680.01	0.96913
	3678.08	0.96762
	3676.15	0.966
	3674.22	0.96432
	3672.29	0.96261
	3670.36	0.96082
	3668.43	0.9589
	3666.51	0.95684
	3664.58	0.95466
	3662.65	0.95239
	3660.72	0.95005
	3658.79	0.94764
	3656.86	0.94518
	3654.93	0.94274
	3653	0.94035
	3651.08	0.93797
	3649.15	0.93557
	3647.22	0.93313
	3645.29	0.93065
	3643.36	0.92817
	3641.43	0.92571
	3639.5	0.92316
	3637.57	0.92047
	3635.65	0.91772
	3633.72	0.91501
	3631.79	0.91234
	3629.86	0.90969
	3627.93	0.90704
	3626	0.90441
	3624.07	0.9018
	3622.15	0.89923
	3620.22	0.8967
	3618.29	0.89418
	3616.36	0.89159
	3614.43	0.88897
	3612.5	0.88635
	3610.57	0.88372
	3608.64	0.88106
	3606.72	0.87838
	3604.79	0.87573
	3602.86	0.87311
	3600.93	0.87052
	3599	0.86799
	3597.07	0.86551
	3595.14	0.86302
	3593.21	0.86051
	3591.29	0.858
	3589.36	0.8555
	3587.43	0.85301
	3585.5	0.85055
	3583.57	0.84812
	3581.64	0.84572
	3579.71	0.84332
	3577.78	0.84097
	3575.86	0.83867
	3573.93	0.83636
	3572	0.83402
	3570.07	0.83165
	3568.14	0.82929
	3566.21	0.82695
	3564.28	0.82464
	3562.35	0.82235
	3560.43	0.82007
	3558.5	0.81782
	3556.57	0.81559
	3554.64	0.81337
	3552.71	0.81113
	3550.78	0.8089
	3548.85	0.80667
	3546.92	0.80446
	3545	0.80227
	3543.07	0.80014
	3541.14	0.79808
	3539.21	0.7961
	3537.28	0.79421
	3535.35	0.79237
	3533.42	0.79051
	3531.5	0.78858
	3529.57	0.78664
	3527.64	0.78473
	3525.71	0.78285
	3523.78	0.78096
	3521.85	0.77907
	3519.92	0.77724
	3517.99	0.7755
	3516.07	0.77386
	3514.14	0.77224
	3512.21	0.77061
	3510.28	0.76894
	3508.35	0.76729
	3506.42	0.76568
	3504.49	0.7641
	3502.56	0.76256
	3500.64	0.76107
	3498.71	0.75966
	3496.78	0.75832
	3494.85	0.75707
	3492.92	0.75589
	3490.99	0.75472
	3489.06	0.75352
	3487.13	0.75234
	3485.21	0.75119
	3483.28	0.75011
	3481.35	0.74909
	3479.42	0.74809
	3477.49	0.74706
	3475.56	0.74603
	3473.63	0.74505
	3471.7	0.74416
	3469.78	0.74336
	3467.85	0.74263
	3465.92	0.74199
	3463.99	0.74145
	3462.06	0.74104
	3460.13	0.74074
	3458.2	0.74047
	3456.27	0.74017
	3454.35	0.73984
	3452.42	0.73955
	3450.49	0.73935
	3448.56	0.7392
	3446.63	0.73903
	3444.7	0.73884
	3442.77	0.73868
	3440.85	0.73857
	3438.92	0.73854
	3436.99	0.73859
	3435.06	0.73877
	3433.13	0.73908
	3431.2	0.73951
	3429.27	0.74009
	3427.34	0.74078
	3425.42	0.74154
	3423.49	0.74226
	3421.56	0.74295
	3419.63	0.74363
	3417.7	0.74434
	3415.77	0.74511
	3413.84	0.74597
	3411.91	0.74685
	3409.99	0.74767
	3408.06	0.74855
	3406.13	0.74958
	3404.2	0.75077
	3402.27	0.75202
	3400.34	0.75327
	3398.41	0.75455
	3396.48	0.75591
	3394.56	0.75739
	3392.63	0.75899
	3390.7	0.76063
	3388.77	0.76223
	3386.84	0.76378
	3384.91	0.76545
	3382.98	0.76724
	3381.05	0.76903
	3379.13	0.77072
	3377.2	0.77231
	3375.27	0.77392
	3373.34	0.77562
	3371.41	0.77743
	3369.48	0.77933
	3367.55	0.78131
	3365.62	0.78339
	3363.7	0.78555
	3361.77	0.78775
	3359.84	0.78992
	3357.91	0.79202
	3355.98	0.79404
	3354.05	0.79602
	3352.12	0.798
	3350.19	0.8
	3348.27	0.80199
	3346.34	0.80397
	3344.41	0.806
	3342.48	0.80807
	3340.55	0.81016
	3338.62	0.81222
	3336.69	0.81423
	3334.77	0.8162
	3332.84	0.81817
	3330.91	0.82011
	3328.98	0.82201
	3327.05	0.82387
	3325.12	0.82568
	3323.19	0.82748
	3321.26	0.82928
	3319.34	0.83105
	3317.41	0.83273
	3315.48	0.83428
	3313.55	0.83572
	3311.62	0.83712
	3309.69	0.83853
	3307.76	0.83997
	3305.83	0.84143
	3303.91	0.84288
	3301.98	0.84432
	3300.05	0.84576
	3298.12	0.84721
	3296.19	0.84861
	3294.26	0.84993
	3292.33	0.85115
	3290.4	0.85236
	3288.48	0.8536
	3286.55	0.85485
	3284.62	0.8561
	3282.69	0.85728
	3280.76	0.85835
	3278.83	0.85933
	3276.9	0.86029
	3274.97	0.86126
	3273.05	0.86226
	3271.12	0.86327
	3269.19	0.8643
	3267.26	0.86535
	3265.33	0.86641
	3263.4	0.86748
	3261.47	0.86855
	3259.54	0.8696
	3257.62	0.87058
	3255.69	0.87155
	3253.76	0.87255
	3251.83	0.8736
	3249.9	0.87469
	3247.97	0.87583
	3246.04	0.877
	3244.12	0.87815
	3242.19	0.87928
	3240.26	0.88041
	3238.33	0.88159
	3236.4	0.88278
	3234.47	0.88399
	3232.54	0.88522
	3230.61	0.88651
	3228.69	0.88785
	3226.76	0.88925
	3224.83	0.89067
	3222.9	0.8921
	3220.97	0.89349
	3219.04	0.89487
	3217.11	0.89626
	3215.18	0.89766
	3213.26	0.89905
	3211.33	0.90045
	3209.4	0.90186
	3207.47	0.9033
	3205.54	0.90478
	3203.61	0.90627
	3201.68	0.90775
	3199.75	0.90922
	3197.83	0.91068
	3195.9	0.91214
	3193.97	0.9136
	3192.04	0.91503
	3190.11	0.91644
	3188.18	0.91785
	3186.25	0.91926
	3184.32	0.92068
	3182.4	0.92209
	3180.47	0.92348
	3178.54	0.92485
	3176.61	0.9262
	3174.68	0.92754
	3172.75	0.92887
	3170.82	0.93019
	3168.89	0.93149
	3166.97	0.93278
	3165.04	0.93406
	3163.11	0.93529
	3161.18	0.93644
	3159.25	0.93754
	3157.32	0.93864
	3155.39	0.93976
	3153.47	0.94089
	3151.54	0.94203
	3149.61	0.94314
	3147.68	0.94425
	3145.75	0.94535
	3143.82	0.94649
	3141.89	0.9476
	3139.96	0.94866
	3138.04	0.94967
	3136.11	0.95068
	3134.18	0.95174
	3132.25	0.95281
	3130.32	0.95384
	3128.39	0.95477
	3126.46	0.9556
	3124.53	0.95635
	3122.61	0.95712
	3120.68	0.95793
	3118.75	0.95874
	3116.82	0.95957
	3114.89	0.96045
	3112.96	0.9614
	3111.03	0.96243
	3109.1	0.96348
	3107.18	0.96449
	3105.25	0.96547
	3103.32	0.96641
	3101.39	0.96731
	3099.46	0.96819
	3097.53	0.96903
	3095.6	0.96982
	3093.67	0.97056
	3091.75	0.97128
	3089.82	0.97197
	3087.89	0.97263
	3085.96	0.97328
	3084.03	0.97397
	3082.1	0.97471
	3080.17	0.97548
	3078.24	0.97623
	3076.32	0.97696
	3074.39	0.97769
	3072.46	0.97841
	3070.53	0.97912
	3068.6	0.97981
	3066.67	0.98045
	3064.74	0.98105
	3062.81	0.98163
	3060.89	0.98219
	3058.96	0.98275
	3057.03	0.98328
	3055.1	0.98377
	3053.17	0.98419
	3051.24	0.98457
	3049.31	0.98494
	3047.39	0.98532
	3045.46	0.98569
	3043.53	0.98605
	3041.6	0.98641
	3039.67	0.9868
	3037.74	0.98721
	3035.81	0.98765
	3033.88	0.9881
	3031.96	0.98853
	3030.03	0.98891
	3028.1	0.98923
	3026.17	0.98948
	3024.24	0.98966
	3022.31	0.98977
	3020.38	0.98984
	3018.45	0.98995
	3016.53	0.99012
	3014.6	0.99038
	3012.67	0.99069
	3010.74	0.99107
	3008.81	0.99147
	3006.88	0.99186
	3004.95	0.9922
	3003.02	0.99246
	3001.1	0.99265
	2999.17	0.99277
	2997.24	0.99288
	2995.31	0.99299
	2993.38	0.99309
	2991.45	0.99317
	2989.52	0.99322
	2987.59	0.99327
	2985.67	0.9933
	2983.74	0.99336
	2981.81	0.99345
	2979.88	0.9936
	2977.95	0.99379
	2976.02	0.99405
	2974.09	0.99435
	2972.16	0.99467
	2970.24	0.99498
	2968.31	0.99527
	2966.38	0.99553
	2964.45	0.99577
	2962.52	0.99598
	2960.59	0.99616
	2958.66	0.99633
	2956.74	0.99647
	2954.81	0.99658
	2952.88	0.99665
	2950.95	0.99671
	2949.02	0.99677
	2947.09	0.99685
	2945.16	0.99694
	2943.23	0.99704
	2941.31	0.99712
	2939.38	0.99717
	2937.45	0.99721
	2935.52	0.99724
	2933.59	0.99726
	2931.66	0.99726
	2929.73	0.99726
	2927.8	0.99728
	2925.88	0.99731
	2923.95	0.99734
	2922.02	0.99737
	2920.09	0.99743
	2918.16	0.9975
	2916.23	0.99758
	2914.3	0.99768
	2912.37	0.9978
	2910.45	0.99795
	2908.52	0.99812
	2906.59	0.99827
	2904.66	0.9984
	2902.73	0.9985
	2900.8	0.99857
	2898.87	0.99864
	2896.94	0.99872
	2895.02	0.99882
	2893.09	0.99891
	2891.16	0.999
	2889.23	0.9991
	2887.3	0.99921
	2885.37	0.99929
	2883.44	0.99932
	2881.51	0.9993
	2879.59	0.99927
	2877.66	0.99926
	2875.73	0.99927
	2873.8	0.99929
	2871.87	0.99931
	2869.94	0.99935
	2868.01	0.99941
	2866.09	0.99947
	2864.16	0.99952
	2862.23	0.99953
	2860.3	0.99951
	2858.37	0.99947
	2856.44	0.99945
	2854.51	0.99946
	2852.58	0.9995
	2850.66	0.99955
	2848.73	0.99961
	2846.8	0.99966
	2844.87	0.99972
	2842.94	0.99976
	2841.01	0.99979
	2839.08	0.99981
	2837.15	0.99983
	2835.23	0.99985
	2833.3	0.99988
	2831.37	0.99992
	2829.44	0.99996
	2827.51	1
	2825.58	1.00002
	2823.65	1.00004
	2821.72	1.00004
	2819.8	1.00004
	2817.87	1.00003
	2815.94	1.00003
	2814.01	1.00003
	2812.08	1.00004
	2810.15	1.00004
	2808.22	1.00004
	2806.29	1.00004
	2804.37	1.00004
	2802.44	1.00005
	2800.51	1.00007
	2798.58	1.00009
	2796.65	1.0001
	2794.72	1.00011
	2792.79	1.00012
	2790.86	1.00014
	2788.94	1.00016
	2787.01	1.00018
	2785.08	1.00019
	2783.15	1.00018
	2781.22	1.00017
	2779.29	1.00016
	2777.36	1.00014
	2775.43	1.00011
	2773.51	1.00007
	2771.58	1.00004
	2769.65	1.00002
	2767.72	1.00001
	2765.79	1.00003
	2763.86	1.00007
	2761.93	1.00011
	2760.01	1.00014
	2758.08	1.00017
	2756.15	1.00018
	2754.22	1.00019
	2752.29	1.00019
	2750.36	1.00018
	2748.43	1.00017
	2746.5	1.00016
	2744.58	1.00016
	2742.65	1.00016
	2740.72	1.00016
	2738.79	1.00016
	2736.86	1.00016
	2734.93	1.00014
	2733	1.00012
	2731.07	1.00009
	2729.15	1.00008
	2727.22	1.00006
	2725.29	1.00006
	2723.36	1.00005
	2721.43	1.00005
	2719.5	1.00005
	2717.57	1.00004
	2715.64	1.00003
	2713.72	1.00002
	2711.79	1.00002
	2709.86	1.00002
	2707.93	1.00002
	2706	1.00003
	2704.07	1.00005
	2702.14	1.00006
	2700.21	1.00006
	2698.29	1.00005
	2696.36	1.00004
	2694.43	1.00003
	2692.5	1.00003
	2690.57	1.00003
	2688.64	1.00005
	2686.71	1.00006
	2684.78	1.00007
	2682.86	1.00008
	2680.93	1.00008
	2679	1.00008
	2677.07	1.00007
	2675.14	1.00006
	2673.21	1.00005
	2671.28	1.00005
	2669.36	1.00006
	2667.43	1.00008
	2665.5	1.00009
	2663.57	1.00009
	2661.64	1.00008
	2659.71	1.00007
	2657.78	1.00005
	2655.85	1.00003
	2653.93	1.00001
	2652	0.99999
	2650.07	0.99999
	2648.14	1
	2646.21	1.00001
	2644.28	1.00003
	2642.35	1.00004
	2640.42	1.00006
	2638.5	1.00007
	2636.57	1.00008
	2634.64	1.00007
	2632.71	1.00006
	2630.78	1.00004
	2628.85	1.00003
	2626.92	1.00002
	2624.99	1.00001
	2623.07	1
	2621.14	1
	2619.21	1.00001
	2617.28	1.00002
	2615.35	1.00004
	2613.42	1.00005
	2611.49	1.00006
	2609.56	1.00005
	2607.64	1.00005
	2605.71	1.00005
	2603.78	1.00005
	2601.85	1.00004
	2599.92	1.00004
	2597.99	1.00004
	2596.06	1.00005
	2594.13	1.00006
	2592.21	1.00008
	2590.28	1.00009
	2588.35	1.0001
	2586.42	1.00011
	2584.49	1.00011
	2582.56	1.00011
	2580.63	1.00011
	2578.71	1.0001
	2576.78	1.00009
	2574.85	1.00008
	2572.92	1.00009
	2570.99	1.0001
	2569.06	1.00011
	2567.13	1.00012
	2565.2	1.00013
	2563.28	1.00013
	2561.35	1.00013
	2559.42	1.00012
	2557.49	1.0001
	2555.56	1.00009
	2553.63	1.00007
	2551.7	1.00005
	2549.77	1.00003
	2547.85	1.00002
	2545.92	1.00002
	2543.99	1.00003
	2542.06	1.00004
	2540.13	1.00005
	2538.2	1.00006
	2536.27	1.00008
	2534.34	1.00009
	2532.42	1.00009
	2530.49	1.00008
	2528.56	1.00007
	2526.63	1.00005
	2524.7	1.00003
	2522.77	1.00003
	2520.84	1.00003
	2518.91	1.00003
	2516.99	1.00004
	2515.06	1.00005
	2513.13	1.00007
	2511.2	1.00009
	2509.27	1.0001
	2507.34	1.0001
	2505.41	1.00008
	2503.48	1.00007
	2501.56	1.00007
	2499.63	1.00006
	2497.7	1.00005
	2495.77	1.00004
	2493.84	1.00003
	2491.91	1.00003
	2489.98	1.00003
	2488.05	1.00003
	2486.13	1.00003
	2484.2	1.00002
	2482.27	1.00002
	2480.34	1.00002
	2478.41	1.00004
	2476.48	1.00005
	2474.55	1.00007
	2472.63	1.00008
	2470.7	1.0001
	2468.77	1.00011
	2466.84	1.00013
	2464.91	1.00014
	2462.98	1.00015
	2461.05	1.00015
	2459.12	1.00014
	2457.2	1.00013
	2455.27	1.00013
	2453.34	1.00012
	2451.41	1.00011
	2449.48	1.00011
	2447.55	1.00011
	2445.62	1.00011
	2443.69	1.00012
	2441.77	1.00013
	2439.84	1.00014
	2437.91	1.00012
	2435.98	1.00007
	2434.05	1
	2432.12	0.99993
	2430.19	0.99988
	2428.26	0.99984
	2426.34	0.99982
	2424.41	0.99983
	2422.48	0.99985
	2420.55	0.9999
	2418.62	0.99995
	2416.69	1
	2414.76	1.00001
	2412.83	1.00001
	2410.91	1
	2408.98	0.99999
	2407.05	0.99998
	2405.12	0.99998
	2403.19	0.99997
	2401.26	0.99996
	2399.33	0.99996
	2397.4	0.99995
	2395.48	0.99995
	2393.55	0.99994
	2391.62	0.99994
	2389.69	0.99993
	2387.76	0.99993
	2385.83	0.99992
	2383.9	0.99992
	2381.98	0.99991
	2380.05	0.9999
	2378.12	0.9999
	2376.19	0.99989
	2374.26	0.99989
	2372.33	0.99988
	2370.4	0.99988
	2368.47	0.99987
	2366.55	0.99987
	2364.62	0.99986
	2362.69	0.99986
	2360.76	0.99985
	2358.83	0.99984
	2356.9	0.99984
	2354.97	0.99983
	2353.04	0.99983
	2351.12	0.99982
	2349.19	0.99982
	2347.26	0.99981
	2345.33	0.99981
	2343.4	0.9998
	2341.47	0.9998
	2339.54	0.99979
	2337.61	0.99978
	2335.69	0.99978
	2333.76	0.99977
	2331.83	0.99977
	2329.9	0.99976
	2327.97	0.99976
	2326.04	0.99975
	2324.11	0.99975
	2322.18	0.99974
	2320.26	0.99974
	2318.33	0.99973
	2316.4	0.99972
	2314.47	0.99972
	2312.54	0.99971
	2310.61	0.99971
	2308.68	0.9997
	2306.75	0.9997
	2304.83	0.9997
	2302.9	0.9997
	2300.97	0.99969
	2299.04	0.99967
	2297.11	0.99965
	2295.18	0.99963
	2293.25	0.99961
	2291.33	0.99958
	2289.4	0.99954
	2287.47	0.9995
	2285.54	0.99947
	2283.61	0.99945
	2281.68	0.99944
	2279.75	0.99942
	2277.82	0.99942
	2275.9	0.99941
	2273.97	0.99941
	2272.04	0.99941
	2270.11	0.9994
	2268.18	0.99938
	2266.25	0.99936
	2264.32	0.99934
	2262.39	0.99933
	2260.47	0.99934
	2258.54	0.9993
	2256.61	0.99923
	2254.68	0.99914
	2252.75	0.99904
	2250.82	0.99894
	2248.89	0.99885
	2246.96	0.99877
	2245.04	0.99874
	2243.11	0.99873
	2241.18	0.99875
	2239.25	0.99881
	2237.32	0.99888
	2235.39	0.99888
	2233.46	0.99889
	2231.53	0.99888
	2229.61	0.99887
	2227.68	0.99884
	2225.75	0.9988
	2223.82	0.99877
	2221.89	0.99874
	2219.96	0.9987
	2218.03	0.99867
	2216.1	0.99863
	2214.18	0.99859
	2212.25	0.99855
	2210.32	0.99851
	2208.39	0.99848
	2206.46	0.99845
	2204.53	0.99841
	2202.6	0.99836
	2200.67	0.9983
	2198.75	0.99825
	2196.82	0.99821
	2194.89	0.99818
	2192.96	0.99813
	2191.03	0.99808
	2189.1	0.99804
	2187.17	0.99799
	2185.25	0.99794
	2183.32	0.9979
	2181.39	0.99784
	2179.46	0.99778
	2177.53	0.99772
	2175.6	0.99767
	2173.67	0.99763
	2171.74	0.99758
	2169.82	0.99753
	2167.89	0.99748
	2165.96	0.99744
	2164.03	0.99739
	2162.1	0.99734
	2160.17	0.99729
	2158.24	0.99724
	2156.31	0.99718
	2154.39	0.99713
	2152.46	0.99708
	2150.53	0.99703
	2148.6	0.99697
	2146.67	0.99693
	2144.74	0.9969
	2142.81	0.99687
	2140.88	0.99683
	2138.96	0.99677
	2137.03	0.99671
	2135.1	0.99665
	2133.17	0.99659
	2131.24	0.99653
	2129.31	0.99647
	2127.38	0.9964
	2125.45	0.99636
	2123.53	0.99633
	2121.6	0.99631
	2119.67	0.99628
	2117.74	0.99622
	2115.81	0.99616
	2113.88	0.99609
	2111.95	0.99603
	2110.02	0.99596
	2108.1	0.99589
	2106.17	0.99583
	2104.24	0.99578
	2102.31	0.99576
	2100.38	0.99576
	2098.45	0.99576
	2096.52	0.99577
	2094.6	0.99579
	2092.67	0.99581
	2090.74	0.99583
	2088.81	0.99584
	2086.88	0.99584
	2084.95	0.99582
	2083.02	0.99581
	2081.09	0.99579
	2079.17	0.99577
	2077.24	0.99576
	2075.31	0.99575
	2073.38	0.99574
	2071.45	0.99574
	2069.52	0.99575
	2067.59	0.99577
	2065.66	0.99579
	2063.74	0.9958
	2061.81	0.9958
	2059.88	0.99581
	2057.95	0.99582
	2056.02	0.99584
	2054.09	0.99587
	2052.16	0.99589
	2050.23	0.99591
	2048.31	0.99594
	2046.38	0.99599
	2044.45	0.99605
	2042.52	0.99612
	2040.59	0.99619
	2038.66	0.99623
	2036.73	0.9962
	2034.8	0.99611
	2032.88	0.99599
	2030.95	0.99588
	2029.02	0.99579
	2027.09	0.99575
	2025.16	0.99578
	2023.23	0.99589
	2021.3	0.99606
	2019.37	0.99629
	2017.45	0.99653
	2015.52	0.99674
	2013.59	0.99688
	2011.66	0.99697
	2009.73	0.99703
	2007.8	0.99708
	2005.87	0.99713
	2003.95	0.99719
	2002.02	0.99726
	2000.09	0.99734
	1998.16	0.99741
	1996.23	0.99749
	1994.3	0.99756
	1992.37	0.99762
	1990.44	0.99769
	1988.52	0.99775
	1986.59	0.99781
	1984.66	0.99786
	1982.73	0.99792
	1980.8	0.99799
	1978.87	0.99805
	1976.94	0.99812
	1975.01	0.9982
	1973.09	0.99829
	1971.16	0.99837
	1969.23	0.99843
	1967.3	0.99845
	1965.37	0.99846
	1963.44	0.99849
	1961.51	0.99853
	1959.58	0.99858
	1957.66	0.99866
	1955.73	0.99875
	1953.8	0.99884
	1951.87	0.99893
	1949.94	0.99903
	1948.01	0.99912
	1946.08	0.99916
	1944.15	0.99919
	1942.23	0.99921
	1940.3	0.99925
	1938.37	0.99929
	1936.44	0.99934
	1934.51	0.9994
	1932.58	0.99946
	1930.65	0.9995
	1928.72	0.99954
	1926.8	0.99957
	1924.87	0.99961
	1922.94	0.99967
	1921.01	0.99971
	1919.08	0.99974
	1917.15	0.99976
	1915.22	0.99979
	1913.29	0.99983
	1911.37	0.99986
	1909.44	0.99989
	1907.51	0.9999
	1905.58	0.9999
	1903.65	0.9999
	1901.72	0.99993
	1899.79	0.99995
	1897.87	0.99995
	1895.94	0.99995
	1894.01	0.99996
	1892.08	0.99998
	1890.15	0.99999
	1888.22	1
	1886.29	1
	1884.36	1.00001
	1882.44	1.00003
	1880.51	1.00005
	1878.58	1.00003
	1876.65	0.99998
	1874.72	0.99995
	1872.79	0.99994
	1870.86	0.99994
	1868.93	0.99995
	1867.01	0.99996
	1865.08	0.99997
	1863.15	1
	1861.22	1.00006
	1859.29	1.00013
	1857.36	1.00016
	1855.43	1.00014
	1853.5	1.00009
	1851.58	1.00006
	1849.65	1.00006
	1847.72	1.00007
	1845.79	1.00011
	1843.86	1.00017
	1841.93	1.00023
	1840	1.00026
	1838.07	1.00026
	1836.15	1.00026
	1834.22	1.00022
	1832.29	1.00016
	1830.36	1.0001
	1828.43	1.00004
	1826.5	1.00002
	1824.57	1.00002
	1822.64	1.00004
	1820.72	1.00005
	1818.79	1.00002
	1816.86	0.99997
	1814.93	0.99993
	1813	0.99993
	1811.07	0.99996
	1809.14	1.00003
	1807.22	1.00014
	1805.29	1.00025
	1803.36	1.00033
	1801.43	1.00033
	1799.5	1.00027
	1797.57	1.00021
	1795.64	1.00018
	1793.71	1.0002
	1791.79	1.00021
	1789.86	1.00023
	1787.93	1.00029
	1786	1.00038
	1784.07	1.00043
	1782.14	1.00033
	1780.21	1.0001
	1778.28	0.99986
	1776.36	0.9997
	1774.43	0.99963
	1772.5	0.99958
	1770.57	0.99951
	1768.64	0.99944
	1766.71	0.99939
	1764.78	0.99937
	1762.85	0.99935
	1760.93	0.99923
	1759	0.999
	1757.07	0.99876
	1755.14	0.99861
	1753.21	0.99852
	1751.28	0.9984
	1749.35	0.99819
	1747.42	0.99793
	1745.5	0.99756
	1743.57	0.99707
	1741.64	0.99649
	1739.71	0.99592
	1737.78	0.99539
	1735.85	0.99491
	1733.92	0.99454
	1731.99	0.99428
	1730.07	0.99403
	1728.14	0.99368
	1726.21	0.99323
	1724.28	0.99269
	1722.35	0.99206
	1720.42	0.99139
	1718.49	0.99074
	1716.57	0.99014
	1714.64	0.98961
	1712.71	0.9891
	1710.78	0.9885
	1708.85	0.98774
	1706.92	0.98676
	1704.99	0.98558
	1703.06	0.9843
	1701.14	0.98304
	1699.21	0.98185
	1697.28	0.9807
	1695.35	0.97947
	1693.42	0.97806
	1691.49	0.97648
	1689.56	0.97478
	1687.63	0.97293
	1685.71	0.97088
	1683.78	0.96866
	1681.85	0.96635
	1679.92	0.96399
	1677.99	0.96163
	1676.06	0.95932
	1674.13	0.95703
	1672.2	0.95464
	1670.28	0.95218
	1668.35	0.94984
	1666.42	0.94769
	1664.49	0.94553
	1662.56	0.94317
	1660.63	0.94073
	1658.7	0.93834
	1656.77	0.936
	1654.85	0.93374
	1652.92	0.93167
	1650.99	0.92985
	1649.06	0.92827
	1647.13	0.92692
	1645.2	0.92575
	1643.27	0.92473
	1641.34	0.92383
	1639.42	0.92313
	1637.49	0.92278
	1635.56	0.92281
	1633.63	0.92316
	1631.7	0.92391
	1629.77	0.92513
	1627.84	0.92673
	1625.91	0.92863
	1623.99	0.93076
	1622.06	0.93315
	1620.13	0.93584
	1618.2	0.93883
	1616.27	0.94203
	1614.34	0.94535
	1612.41	0.94871
	1610.49	0.95206
	1608.56	0.95537
	1606.63	0.95856
	1604.7	0.96154
	1602.77	0.96434
	1600.84	0.96702
	1598.91	0.96958
	1596.98	0.97199
	1595.06	0.97424
	1593.13	0.97634
	1591.2	0.97832
	1589.27	0.98015
	1587.34	0.98179
	1585.41	0.98327
	1583.48	0.98465
	1581.55	0.98595
	1579.63	0.98713
	1577.7	0.98823
	1575.77	0.98935
	1573.84	0.99055
	1571.91	0.99173
	1569.98	0.99268
	1568.05	0.99329
	1566.12	0.99365
	1564.2	0.99395
	1562.27	0.99432
	1560.34	0.99481
	1558.41	0.99541
	1556.48	0.99611
	1554.55	0.99694
	1552.62	0.9978
	1550.69	0.9985
	1548.77	0.99891
	1546.84	0.99901
	1544.91	0.99891
	1542.98	0.99883
	1541.05	0.99889
	1539.12	0.99913
	1537.19	0.99952
	1535.26	1.00004
	1533.34	1.00056
	1531.41	1.00093
	1529.48	1.00106
	1527.55	1.001
	1525.62	1.00089
	1523.69	1.00088
	1521.76	1.00099
	1519.84	1.00116
	1517.91	1.00129
	1515.98	1.00133
	1514.05	1.00132
	1512.12	1.00132
	1510.19	1.00131
	1508.26	1.00123
	1506.33	1.0011
	1504.41	1.00097
	1502.48	1.00089
	1500.55	1.00087
	1498.62	1.00086
	1496.69	1.00078
	1494.76	1.00056
	1492.83	1.00029
	1490.9	1.0001
	1488.98	1.00005
	1487.05	1.00005
	1485.12	1.00001
	1483.19	0.99988
	1481.26	0.99972
	1479.33	0.99958
	1477.4	0.99944
	1475.47	0.99928
	1473.55	0.99917
	1471.62	0.99916
	1469.69	0.9992
	1467.76	0.99917
	1465.83	0.99909
	1463.9	0.99901
	1461.97	0.99894
	1460.04	0.99883
	1458.12	0.99869
	1456.19	0.99855
	1454.26	0.99846
	1452.33	0.99842
	1450.4	0.99843
	1448.47	0.99842
	1446.54	0.99823
	1444.61	0.99789
	1442.69	0.99756
	1440.76	0.99729
	1438.83	0.99707
	1436.9	0.99688
	1434.97	0.99672
	1433.04	0.99661
	1431.11	0.99654
	1429.19	0.99645
	1427.26	0.99628
	1425.33	0.99601
	1423.4	0.99567
	1421.47	0.99527
	1419.54	0.99481
	1417.61	0.99426
	1415.68	0.99357
	1413.76	0.99277
	1411.83	0.99188
	1409.9	0.99087
	1407.97	0.98977
	1406.04	0.9887
	1404.11	0.98784
	1402.18	0.9874
	1400.25	0.98758
	1398.33	0.98816
	1396.4	0.98824
	1394.47	0.98678
	1392.54	0.98376
	1390.61	0.98022
	1388.68	0.97724
	1386.75	0.97531
	1384.82	0.97462
	1382.9	0.97532
	1380.97	0.97752
	1379.04	0.98117
	1377.11	0.98592
	1375.18	0.99082
	1373.25	0.99453
	1371.32	0.99638
	1369.39	0.99693
	1367.47	0.99715
	1365.54	0.99744
	1363.61	0.99772
	1361.68	0.99792
	1359.75	0.99806
	1357.82	0.99815
	1355.89	0.99822
	1353.96	0.99831
	1352.04	0.9984
	1350.11	0.99848
	1348.18	0.99853
	1346.25	0.99858
	1344.32	0.99863
	1342.39	0.99869
	1340.46	0.99874
	1338.54	0.99878
	1336.61	0.9988
	1334.68	0.99879
	1332.75	0.99879
	1330.82	0.99881
	1328.89	0.9988
	1326.96	0.99878
	1325.03	0.99874
	1323.11	0.9987
	1321.18	0.99867
	1319.25	0.99865
	1317.32	0.99865
	1315.39	0.99867
	1313.46	0.99871
	1311.53	0.99876
	1309.6	0.99882
	1307.68	0.99888
	1305.75	0.99894
	1303.82	0.99901
	1301.89	0.99906
	1299.96	0.99908
	1298.03	0.99909
	1296.1	0.99909
	1294.17	0.9991
	1292.25	0.9991
	1290.32	0.99907
	1288.39	0.99903
	1286.46	0.99898
	1284.53	0.99895
	1282.6	0.99893
	1280.67	0.99893
	1278.74	0.99893
	1276.82	0.99892
	1274.89	0.99888
	1272.96	0.99881
	1271.03	0.9987
	1269.1	0.99854
	1267.17	0.99837
	1265.24	0.99823
	1263.31	0.99816
	1261.39	0.99816
	1259.46	0.99824
	1257.53	0.99839
	1255.6	0.99858
	1253.67	0.99878
	1251.74	0.99895
	1249.81	0.99909
	1247.88	0.99919
	1245.96	0.99925
	1244.03	0.9993
	1242.1	0.99935
	1240.17	0.99941
	1238.24	0.99949
	1236.31	0.99957
	1234.38	0.99965
	1232.46	0.99973
	1230.53	0.99978
	1228.6	0.99982
	1226.67	0.99985
	1224.74	0.9999
	1222.81	0.99995
	1220.88	0.99998
	1218.95	1.00001
	1217.03	1.00003
	1215.1	1.00005
	1213.17	1.00006
	1211.24	1.00007
	1209.31	1.00005
	1207.38	1.00003
	1205.45	1.00001
	1203.52	1
	1201.6	1
	1199.67	1
	1197.74	1
	1195.81	1.00002
	1193.88	1.00005
	1191.95	1.00008
	1190.02	1.0001
	1188.09	1.00011
	1186.17	1.00011
	1184.24	1.00011
	1182.31	1.00011
	1180.38	1.00008
	1178.45	1.00003
	1176.52	0.99997
	1174.59	0.9999
	1172.66	0.99983
	1170.74	0.99975
	1168.81	0.99966
	1166.88	0.99958
	1164.95	0.99953
	1163.02	0.9995
	1161.09	0.99947
	1159.16	0.99944
	1157.23	0.99943
	1155.31	0.99945
	1153.38	0.99947
	1151.45	0.99947
	1149.52	0.99943
	1147.59	0.99938
	1145.66	0.99934
	1143.73	0.99931
	1141.81	0.99927
	1139.88	0.99919
	1137.95	0.99905
	1136.02	0.9989
	1134.09	0.99875
	1132.16	0.9986
	1130.23	0.99845
	1128.3	0.99831
	1126.38	0.9982
	1124.45	0.99812
	1122.52	0.99808
	1120.59	0.99809
	1118.66	0.9981
	1116.73	0.9981
	1114.8	0.99808
	1112.87	0.99805
	1110.95	0.99803
	1109.02	0.99801
	1107.09	0.998
	1105.16	0.99796
	1103.23	0.99788
	1101.3	0.99777
	1099.37	0.99764
	1097.44	0.9975
	1095.52	0.99739
	1093.59	0.9973
	1091.66	0.99725
	1089.73	0.99726
	1087.8	0.99733
	1085.87	0.99746
	1083.94	0.99765
	1082.01	0.99787
	1080.09	0.9981
	1078.16	0.99833
	1076.23	0.99855
	1074.3	0.99876
	1072.37	0.99895
	1070.44	0.99912
	1068.51	0.99924
	1066.58	0.9993
	1064.66	0.99932
	1062.73	0.9993
	1060.8	0.99924
	1058.87	0.9991
	1056.94	0.99884
	1055.01	0.99847
	1053.08	0.99804
	1051.16	0.99762
	1049.23	0.99728
	1047.3	0.99704
	1045.37	0.99694
	1043.44	0.99702
	1041.51	0.99729
	1039.58	0.99772
	1037.65	0.99823
	1035.73	0.99871
	1033.8	0.9991
	1031.87	0.99942
	1029.94	0.99968
	1028.01	0.99986
	1026.08	0.99995
	1024.15	0.99998
	1022.22	1
	1020.3	1.00003
	1018.37	1.00006
	1016.44	1.00009
	1014.51	1.00009
	1012.58	1.00009
	1010.65	1.00011
	1008.72	1.00013
	1006.79	1.00013
	1004.87	1.0001
	1002.94	1.00008
	1001.01	1.00006
	999.079	1.00005
	997.151	1.00002
	995.222	0.99997
	993.293	0.99993
	991.365	0.99992
	989.436	0.99992
	987.507	0.99992
	985.578	0.99993
	983.65	0.99994
	981.721	0.99997
	979.792	1.00002
	977.863	1.00008
	975.935	1.00012
	974.006	1.00015
	972.077	1.00017
	970.149	1.0002
	968.22	1.00024
	966.291	1.00027
	964.362	1.00029
	962.434	1.0003
	960.505	1.00032
	958.576	1.00034
	956.648	1.00035
	954.719	1.00034
	952.79	1.00031
	950.861	1.00026
	948.933	1.0002
	947.004	1.00014
	945.075	1.00008
	943.146	1.00001
	941.218	0.99994
	939.289	0.99987
	937.36	0.99983
	935.432	0.99979
	933.503	0.99974
	931.574	0.99968
	929.645	0.99961
	927.717	0.99954
	925.788	0.99946
	923.859	0.99937
	921.93	0.99926
	920.002	0.99915
	918.073	0.99903
	916.144	0.99889
	914.216	0.99873
	912.287	0.99857
	910.358	0.9984
	908.429	0.9982
	906.501	0.99796
	904.572	0.99769
	902.643	0.9974
	900.714	0.99713
	898.786	0.99687
	896.857	0.99661
	894.928	0.99632
	893	0.99599
	891.071	0.99564
	889.142	0.99527
	887.213	0.99486
	885.285	0.99441
	883.356	0.99394
	881.427	0.99348
	879.499	0.99308
	877.57	0.99276
	875.641	0.99251
	873.712	0.9923
	871.784	0.9921
	869.855	0.9919
	867.926	0.99168
	865.997	0.99144
	864.069	0.99117
	862.14	0.99085
	860.211	0.99049
	858.283	0.99008
	856.354	0.98967
	854.425	0.98926
	852.496	0.98882
	850.568	0.98834
	848.639	0.9878
	846.71	0.98724
	844.781	0.98668
	842.853	0.98613
	840.924	0.98559
	838.995	0.98506
	837.067	0.98454
	835.138	0.98404
	833.209	0.98357
	831.28	0.98312
	829.352	0.98266
	827.423	0.98218
	825.494	0.98169
	823.565	0.98119
	821.637	0.98067
	819.708	0.98015
	817.779	0.97962
	815.851	0.97909
	813.922	0.97856
	811.993	0.97801
	810.064	0.97745
	808.136	0.97691
	806.207	0.97638
	804.278	0.97585
	802.35	0.97533
	800.421	0.9748
	798.492	0.97429
	796.563	0.97381
	794.635	0.97337
	792.706	0.97293
	790.777	0.97245
	788.848	0.97196
	786.92	0.97147
	784.991	0.97099
	783.062	0.9705
	781.134	0.97
	779.205	0.96949
	777.276	0.96898
	775.347	0.9685
	773.419	0.96807
	771.49	0.96766
	769.561	0.96725
	767.632	0.96682
	765.704	0.96639
	763.775	0.96595
	761.846	0.96549
	759.918	0.965
	757.989	0.96451
	756.06	0.96404
	754.131	0.9636
	752.203	0.96318
	750.274	0.96276
	748.345	0.96238
	746.416	0.96201
	744.488	0.96165
	742.559	0.96129
	740.63	0.96092
	738.702	0.96055
	736.773	0.96019
	734.844	0.95993
	732.915	0.95963
	730.987	0.95922
	729.058	0.95875
	727.129	0.95827
	725.201	0.95786
	723.272	0.95753
	721.343	0.95726
	719.414	0.95701
	717.486	0.95678
	715.557	0.9566
	713.628	0.95645
	711.699	0.95631
	709.771	0.95599
	707.842	0.95553
	705.913	0.95501
	703.985	0.95451
	702.056	0.95406
	700.127	0.95364
	698.198	0.95323
	696.27	0.95282
	694.341	0.95244
	692.412	0.95208
	690.483	0.95176
	688.555	0.95145
	686.626	0.95116
	684.697	0.95087
	682.769	0.95053
	680.84	0.95013
	678.911	0.94981
	676.982	0.94971
	675.054	0.94967
	673.125	0.94954
	671.196	0.94933
	669.268	0.94913
	667.339	0.94896
	665.41	0.9488
	663.481	0.94863
	661.553	0.94843
	659.624	0.94817
	657.695	0.94794
	655.766	0.94792
	653.838	0.9481
	651.909	0.94822
	649.98	0.94826
	648.052	0.94834
	646.123	0.94851
	644.194	0.94872
	642.265	0.94896
	640.337	0.9492
	638.408	0.9494
	636.479	0.94957
	634.55	0.94971
	632.622	0.94988
	630.693	0.95012
	628.764	0.95018
	626.836	0.94985
	624.907	0.9493
	622.978	0.94883
	621.049	0.94852
	619.121	0.94835
	617.192	0.94827
	615.263	0.94826
	613.334	0.9484
	611.406	0.94873
	609.477	0.94926
	607.548	0.94979
	605.62	0.95002
	603.691	0.94995
	601.762	0.94987
	599.833	0.94993
	597.905	0.95003
	595.976	0.95014
	594.047	0.95027
	592.119	0.95045
	590.19	0.95068
	588.261	0.95094
	586.332	0.95119
	584.404	0.9514
	582.475	0.95158
	580.546	0.95175
	578.617	0.9519
	576.689	0.95202
	574.76	0.95212
	572.831	0.95224
	570.903	0.9524
	568.974	0.95256
	567.045	0.95272
	565.116	0.95288
	563.188	0.95306
	561.259	0.95325
	559.33	0.95343
	557.401	0.95362
	555.473	0.95383
	553.544	0.95406
	551.615	0.95431
	549.687	0.95456
	547.758	0.95482
	545.829	0.95508
	543.9	0.95533
	541.972	0.95556
	540.043	0.95577
	538.114	0.956
	536.185	0.95627
	534.257	0.95659
	532.328	0.95694
	530.399	0.9573
	528.471	0.95766
	526.542	0.95805
	524.613	0.95847
	522.684	0.95889
	520.756	0.95924
	518.827	0.95951
	516.898	0.95979
	514.97	0.96014
	513.041	0.96059
	511.112	0.96109
	509.183	0.96157
	507.255	0.96198
	505.326	0.9623
	503.397	0.96257
	501.468	0.96282
	499.54	0.96305
	497.611	0.96322
	495.682	0.96338
	493.754	0.96365
	491.825	0.96412
	489.896	0.96479
	487.967	0.96552
	486.039	0.9662
	484.11	0.96676
	482.181	0.96724
	480.252	0.96764
	478.324	0.96796
	476.395	0.9682
	474.466	0.96838
	472.538	0.96855
	470.609	0.96881
	468.68	0.96921
	466.751	0.96976
	464.823	0.97039
	462.894	0.97104
	460.965	0.97169
	459.036	0.97231
	457.108	0.97282
	455.179	0.97317
	453.25	0.97337
	451.322	0.97349
	449.393	0.97361
	447.464	0.97376
	445.535	0.97404
	443.607	0.97445
	441.678	0.9749
	439.749	0.97531
	437.821	0.97565
	435.892	0.97593
	433.963	0.97611
	432.034	0.97623
	430.106	0.97637
	428.177	0.97663
	426.248	0.97703
	424.319	0.97751
	422.391	0.97799
	420.462	0.97831
	418.533	0.97841
	416.605	0.97831
	414.676	0.97798
	412.747	0.97738
	410.818	0.9768
	408.89	0.9768
	406.961	0.9768
	405.032	0.9768
	403.103	0.9768
	401.175	0.9768
	399.246	0.9768

## Sheet: Supplementary Figure S2 c
	Supplementary Fig. 2c X-ray photoelectron spectroscopy of C3N nanodots
	Binding Enerhy	Intensity
	1350.08	91028.1
	1349.08	91473.6
	1348.08	89718.4
	1347.08	90216.8
	1346.08	89964.4
	1345.08	91286.8
	1344.08	91164
	1343.08	90690.1
	1342.08	88832.7
	1341.08	89987.7
	1340.08	90794.8
	1339.08	90591.6
	1338.08	89730.5
	1337.08	91004.1
	1336.08	91713.6
	1335.08	94157
	1334.08	90098.8
	1333.08	89348.4
	1332.08	89609.3
	1331.08	89624.2
	1330.08	90909.9
	1329.08	91409.6
	1328.08	89769.1
	1327.08	89410.7
	1326.08	90540.4
	1325.08	89228.6
	1324.08	92069
	1323.08	90470.1
	1322.08	91445
	1321.08	90397.8
	1320.08	91633.1
	1319.08	91498.5
	1318.08	90221.5
	1317.08	90637.2
	1316.08	90532.5
	1315.08	90923.8
	1314.08	89998.2
	1313.08	88706.8
	1312.08	88867.2
	1311.08	90408
	1310.08	92037.1
	1309.08	91335.7
	1308.08	91331.3
	1307.08	91712.6
	1306.08	92091.5
	1305.08	94340.1
	1304.08	91699.7
	1303.08	92417.4
	1302.08	94051
	1301.08	93558.5
	1300.08	93786.9
	1299.08	92228.4
	1298.08	93504.2
	1297.08	94265.1
	1296.08	92185.3
	1295.08	91102.2
	1294.08	91064.4
	1293.08	92652.3
	1292.08	91804.2
	1291.08	91775.6
	1290.08	91723.1
	1289.08	92909.4
	1288.08	94304.8
	1287.08	93959.8
	1286.08	92565.1
	1285.08	93884.3
	1284.08	94341.9
	1283.08	94722.1
	1282.08	93576.2
	1281.08	94356.4
	1280.08	94308
	1279.08	94717
	1278.08	94393.9
	1277.08	95146.8
	1276.08	95782.1
	1275.08	94896.6
	1274.08	94034.3
	1273.08	94710.6
	1272.08	95922.1
	1271.08	96168.5
	1270.08	94830.8
	1269.08	96462
	1268.08	98844.5
	1267.08	98425.7
	1266.08	97606.4
	1265.08	97449.7
	1264.08	96937.5
	1263.08	96582.5
	1262.08	98764.1
	1261.08	98457.5
	1260.08	97221.9
	1259.08	97149.3
	1258.08	95474
	1257.08	98030.3
	1256.08	96547
	1255.08	100315
	1254.08	101054
	1253.08	100574
	1252.08	98439.4
	1251.08	100599
	1250.08	99732.6
	1249.08	100463
	1248.08	101586
	1247.08	102587
	1246.08	101271
	1245.08	100451
	1244.08	100822
	1243.08	99562
	1242.08	101570
	1241.08	103374
	1240.08	104094
	1239.08	103552
	1238.08	103123
	1237.08	103664
	1236.08	101134
	1235.08	102852
	1234.08	102928
	1233.08	102925
	1232.08	102842
	1231.08	103753
	1230.08	106916
	1229.08	109325
	1228.08	113683
	1227.08	112435
	1226.08	115161
	1225.08	113005
	1224.08	108435
	1223.08	106335
	1222.08	106201
	1221.08	101959
	1220.08	102077
	1219.08	97231.3
	1218.08	94300.4
	1217.08	93276
	1216.08	89123.9
	1215.08	85545.4
	1214.08	85812.7
	1213.08	83562.4
	1212.08	82013.5
	1211.08	78900.1
	1210.08	78436.6
	1209.08	78414.6
	1208.08	75845.6
	1207.08	76768.8
	1206.08	77972.1
	1205.08	77168.1
	1204.08	74999.2
	1203.08	75283.1
	1202.08	76819.8
	1201.08	75433.5
	1200.08	76641.2
	1199.08	77256.9
	1198.08	76062.8
	1197.08	76535
	1196.08	77552.1
	1195.08	78469.4
	1194.08	76249.1
	1193.08	74827.6
	1192.08	76317.6
	1191.08	73746.3
	1190.08	75252.9
	1189.08	76326.9
	1188.08	75922
	1187.08	74151.8
	1186.08	74049.2
	1185.08	77585.5
	1184.08	77578.4
	1183.08	77331.5
	1182.08	76468.1
	1181.08	76683.9
	1180.08	76719.8
	1179.08	78773.1
	1178.08	77571.1
	1177.08	77395.8
	1176.08	77657.9
	1175.08	76762.3
	1174.08	78456.6
	1173.08	77540.6
	1172.08	78794.8
	1171.08	78343.3
	1170.08	77223.6
	1169.08	77329
	1168.08	77322.1
	1167.08	79476.6
	1166.08	79796.5
	1165.08	78137.8
	1164.08	78375.5
	1163.08	77895.2
	1162.08	77810.4
	1161.08	79124.7
	1160.08	77597.1
	1159.08	78717.2
	1158.08	79684.8
	1157.08	80684.3
	1156.08	80081.1
	1155.08	77557.8
	1154.08	78104.3
	1153.08	80881.6
	1152.08	80633.1
	1151.08	79436.3
	1150.08	79674.7
	1149.08	80447.2
	1148.08	80288.9
	1147.08	79436.9
	1146.08	79267.6
	1145.08	78958.3
	1144.08	79815.2
	1143.08	79677.1
	1142.08	78855
	1141.08	79636.5
	1140.08	80551.2
	1139.08	80473.4
	1138.08	79757.4
	1137.08	79914.9
	1136.08	79487.5
	1135.08	80441.7
	1134.08	80019.9
	1133.08	81056.9
	1132.08	79851.1
	1131.08	79138.9
	1130.08	79917.8
	1129.08	82579.3
	1128.08	81949.1
	1127.08	80125.3
	1126.08	78513.3
	1125.08	79565.2
	1124.08	80984.2
	1123.08	79109.6
	1122.08	80535.4
	1121.08	81482.9
	1120.08	81540.8
	1119.08	80812.6
	1118.08	80713.7
	1117.08	80009.2
	1116.08	80242.6
	1115.08	80196.4
	1114.08	80075.8
	1113.08	81699.4
	1112.08	82321.9
	1111.08	80180.4
	1110.08	80905.4
	1109.08	82325
	1108.08	81651.1
	1107.08	81207.7
	1106.08	81625.1
	1105.08	80849.4
	1104.08	79732.1
	1103.08	78962.1
	1102.08	79051.2
	1101.08	79283
	1100.08	80630.9
	1099.08	80541.2
	1098.08	80298.5
	1097.08	79246.6
	1096.08	79860
	1095.08	80196
	1094.08	78627.1
	1093.08	78773.6
	1092.08	79070.9
	1091.08	75850.6
	1090.08	77856.8
	1089.08	79533
	1088.08	79171.6
	1087.08	78426.4
	1086.08	77143.4
	1085.08	78156.5
	1084.08	77014
	1083.08	77887.4
	1082.08	78070
	1081.08	77510.3
	1080.08	77674.9
	1079.08	77002.7
	1078.08	78343.4
	1077.08	78638.8
	1076.08	76654.7
	1075.08	76716.9
	1074.08	78144.1
	1073.08	79085.1
	1072.08	85025.4
	1071.08	88247.1
	1070.08	85475.7
	1069.08	81820.8
	1068.08	78198.6
	1067.08	76599.3
	1066.08	77188.4
	1065.08	80097.1
	1064.08	79895.1
	1063.08	78766.2
	1062.08	77261
	1061.08	79980.3
	1060.08	79083.5
	1059.08	78573.9
	1058.08	78790.6
	1057.08	76872.2
	1056.08	78654.3
	1055.08	78548.1
	1054.08	78803.1
	1053.08	79478.2
	1052.08	80866
	1051.08	77927.8
	1050.08	78526.2
	1049.08	81833.2
	1048.08	80885.4
	1047.08	79624.6
	1046.08	82847.4
	1045.08	85653.3
	1044.08	84955.8
	1043.08	81871.8
	1042.08	80068.3
	1041.08	79848.4
	1040.08	79547.6
	1039.08	78145.6
	1038.08	78732.6
	1037.08	80176.8
	1036.08	81549.9
	1035.08	81664.2
	1034.08	82361.6
	1033.08	81308.7
	1032.08	79998.9
	1031.08	81375.9
	1030.08	81024.2
	1029.08	79412.2
	1028.08	80643.8
	1027.08	80413.5
	1026.08	80338.3
	1025.08	81123.8
	1024.08	83017.9
	1023.08	87164
	1022.08	91559.2
	1021.08	91775.7
	1020.08	86771.2
	1019.08	86356.6
	1018.08	83809.2
	1017.08	83104.5
	1016.08	82851.8
	1015.08	82801.2
	1014.08	81282.8
	1013.08	80841.7
	1012.08	82240.6
	1011.08	80556.5
	1010.08	82695.1
	1009.08	82114.6
	1008.08	82039.6
	1007.08	82306.8
	1006.08	83365.2
	1005.08	83868.9
	1004.08	85023.2
	1003.08	86334.2
	1002.08	88035
	1001.08	86382.4
	1000.08	89339.5
	999.08	89711.4
	998.08	87503.4
	997.08	88032.6
	996.08	86369
	995.08	86094.9
	994.08	84160.5
	993.08	83434
	992.08	81291.6
	991.08	82361.3
	990.08	82682.7
	989.08	82067.2
	988.08	79376.4
	987.08	79725
	986.08	79488.8
	985.08	77557.8
	984.08	80831.1
	983.08	84538
	982.08	85517
	981.08	88875.2
	980.08	91650.1
	979.08	94249.4
	978.08	96050.2
	977.08	94759.2
	976.08	91673.2
	975.08	87911.9
	974.08	84290.9
	973.08	82311.2
	972.08	80033.8
	971.08	78098.2
	970.08	75704.9
	969.08	72944.3
	968.08	69676.6
	967.08	66574.2
	966.08	63750.5
	965.08	64043.8
	964.08	62223.8
	963.08	60590.2
	962.08	61393.7
	961.08	61229.5
	960.08	61328.2
	959.08	60318
	958.08	59968.4
	957.08	60529.2
	956.08	59656.9
	955.08	58846.3
	954.08	62116.5
	953.08	61282.4
	952.08	60021
	951.08	60434.8
	950.08	61161.7
	949.08	60579.5
	948.08	60470.1
	947.08	61929.1
	946.08	61653.6
	945.08	59556.6
	944.08	61582.2
	943.08	61820.7
	942.08	60981.4
	941.08	61585.6
	940.08	62278.6
	939.08	62086.1
	938.08	60872.5
	937.08	62346.7
	936.08	62320.4
	935.08	62246.2
	934.08	62067.6
	933.08	61302.9
	932.08	64502.2
	931.08	63067.2
	930.08	62527.6
	929.08	61248.8
	928.08	62063.2
	927.08	62564.9
	926.08	62536.3
	925.08	62672.2
	924.08	62446.2
	923.08	62802.7
	922.08	62308.5
	921.08	61527.9
	920.08	62241.4
	919.08	62775.8
	918.08	62827.6
	917.08	62888.4
	916.08	63378
	915.08	65100
	914.08	64677.3
	913.08	63146.4
	912.08	64479.4
	911.08	63275.3
	910.08	63562
	909.08	65032.6
	908.08	63290.3
	907.08	65960.2
	906.08	65928.9
	905.08	63752.4
	904.08	65284.6
	903.08	64518
	902.08	64114.7
	901.08	64391.3
	900.08	63660.1
	899.08	64618.4
	898.08	63620.2
	897.08	64217.1
	896.08	65109.4
	895.08	64475.2
	894.08	65697.5
	893.08	65156.7
	892.08	64911.5
	891.08	64202.8
	890.08	64844.1
	889.08	63190.2
	888.08	65713.8
	887.08	65986.1
	886.08	66565.4
	885.08	64950.3
	884.08	65163.2
	883.08	65917
	882.08	65885.9
	881.08	64634.8
	880.08	64808.8
	879.08	64868.7
	878.08	65183.4
	877.08	65609.6
	876.08	66883.1
	875.08	66547.8
	874.08	65496.4
	873.08	66571.3
	872.08	65265.9
	871.08	65874.5
	870.08	65915.9
	869.08	65244.4
	868.08	66752.3
	867.08	68389.6
	866.08	67008.8
	865.08	67324.3
	864.08	66936.2
	863.08	66270.5
	862.08	66264.6
	861.08	66747
	860.08	68003.5
	859.08	67989.9
	858.08	68888.4
	857.08	68025.4
	856.08	67683.4
	855.08	68200
	854.08	69377
	853.08	67356.2
	852.08	68304
	851.08	67589.2
	850.08	67697.8
	849.08	69331.6
	848.08	71752.6
	847.08	71377.1
	846.08	68271.4
	845.08	69829.6
	844.08	69355.8
	843.08	69158.5
	842.08	70131.1
	841.08	68666.8
	840.08	69462.6
	839.08	69545.4
	838.08	68251.7
	837.08	68950.1
	836.08	69536.1
	835.08	68230.1
	834.08	67709.9
	833.08	68347.8
	832.08	69829.4
	831.08	69340.1
	830.08	69645.2
	829.08	70677.5
	828.08	70639.8
	827.08	70173.7
	826.08	70185.7
	825.08	70044
	824.08	71291.3
	823.08	71025.2
	822.08	71088.5
	821.08	71916
	820.08	69931.1
	819.08	69756.3
	818.08	72313.1
	817.08	72541.7
	816.08	70822.1
	815.08	70179.9
	814.08	70173.1
	813.08	70191.2
	812.08	72292.2
	811.08	72359.9
	810.08	69460.3
	809.08	72002.8
	808.08	73892
	807.08	72487.8
	806.08	71325.4
	805.08	71552.8
	804.08	72445.2
	803.08	70971.7
	802.08	72563.9
	801.08	71981
	800.08	72757.3
	799.08	72410.9
	798.08	73175
	797.08	73847.1
	796.08	72668.7
	795.08	71893
	794.08	72237.6
	793.08	72654.2
	792.08	71964.4
	791.08	73937.7
	790.08	76217
	789.08	73582
	788.08	74099.7
	787.08	73469.1
	786.08	73268.1
	785.08	73870.9
	784.08	73748.4
	783.08	75002.1
	782.08	75179.7
	781.08	74981.5
	780.08	74630
	779.08	74713.3
	778.08	75865.2
	777.08	73579.5
	776.08	75789.1
	775.08	74735.8
	774.08	74609.9
	773.08	75041.3
	772.08	74859.8
	771.08	75321.1
	770.08	76092
	769.08	76168.9
	768.08	76484.8
	767.08	76384.1
	766.08	75321.3
	765.08	75569.3
	764.08	75016.4
	763.08	77133.6
	762.08	77022.6
	761.08	75862.4
	760.08	75310
	759.08	76314.1
	758.08	76877
	757.08	77453.2
	756.08	76931.7
	755.08	76099.7
	754.08	78339.7
	753.08	79144.5
	752.08	78200.4
	751.08	78167
	750.08	79822.7
	749.08	78144.3
	748.08	78706.3
	747.08	78926
	746.08	79633.1
	745.08	78194.1
	744.08	78857.9
	743.08	77962.4
	742.08	77829
	741.08	78978.1
	740.08	78227.1
	739.08	80488.6
	738.08	78987.3
	737.08	77807.1
	736.08	80102.3
	735.08	78418.3
	734.08	78732.6
	733.08	80369.3
	732.08	81843.9
	731.08	80097.3
	730.08	79625.9
	729.08	80698.8
	728.08	80789.4
	727.08	81180.2
	726.08	81536.9
	725.08	81563.3
	724.08	80436.9
	723.08	80594.8
	722.08	81007.1
	721.08	80539.3
	720.08	80926.6
	719.08	81456.6
	718.08	81330.7
	717.08	82150.7
	716.08	80842.5
	715.08	82172
	714.08	81907.3
	713.08	83571
	712.08	82515.6
	711.08	82525
	710.08	82640.3
	709.08	82391.8
	708.08	82120.9
	707.08	82604.2
	706.08	83006.8
	705.08	81562.3
	704.08	82434.5
	703.08	84074.3
	702.08	82997
	701.08	82808.5
	700.08	81500.4
	699.08	84516.8
	698.08	83307
	697.08	83586.3
	696.08	83569.2
	695.08	84660.6
	694.08	84383.8
	693.08	84153.9
	692.08	83836.6
	691.08	84948.2
	690.08	84008.1
	689.08	86343.4
	688.08	88341.5
	687.08	87533.7
	686.08	84802.9
	685.08	84802.4
	684.08	85387.2
	683.08	84354.4
	682.08	84422.7
	681.08	84852.7
	680.08	87470.6
	679.08	86134.7
	678.08	87771.3
	677.08	86920.3
	676.08	86728.4
	675.08	87244.9
	674.08	86933.8
	673.08	86670.7
	672.08	86691.9
	671.08	86950
	670.08	88329.2
	669.08	89175.7
	668.08	87150.9
	667.08	87156.6
	666.08	87729.6
	665.08	86850.7
	664.08	88175.5
	663.08	86011.1
	662.08	88568.7
	661.08	86859.1
	660.08	86855.1
	659.08	87159.6
	658.08	87016.6
	657.08	86580.2
	656.08	88376.2
	655.08	88303.3
	654.08	87650.5
	653.08	88601.4
	652.08	88946.6
	651.08	87111.6
	650.08	88247.9
	649.08	89812.5
	648.08	90717.2
	647.08	88066.7
	646.08	86139.3
	645.08	88184.6
	644.08	88478.7
	643.08	89847.6
	642.08	87323.4
	641.08	88684.9
	640.08	90078.7
	639.08	89783.5
	638.08	90459.7
	637.08	89696.8
	636.08	89296.8
	635.08	90831.8
	634.08	88482.2
	633.08	87736.9
	632.08	89950.5
	631.08	90476.5
	630.08	91487.2
	629.08	89844.4
	628.08	90309.8
	627.08	93113.8
	626.08	90210.6
	625.08	89696.7
	624.08	90385.9
	623.08	89653.9
	622.08	89975.1
	621.08	89971.4
	620.08	91589
	619.08	91170.7
	618.08	92420.7
	617.08	91914.6
	616.08	91102.2
	615.08	89882.1
	614.08	91977.8
	613.08	92741.9
	612.08	91711.1
	611.08	91275.9
	610.08	92231.7
	609.08	92995.2
	608.08	92289.9
	607.08	93745.7
	606.08	92715.5
	605.08	93804.7
	604.08	92463.6
	603.08	94469
	602.08	92258.1
	601.08	92184.9
	600.08	93354.6
	599.08	93128.2
	598.08	95173.2
	597.08	94456.5
	596.08	93169.8
	595.08	93058
	594.08	92889.2
	593.08	93080.6
	592.08	94055.1
	591.08	94835.1
	590.08	94085.5
	589.08	94792.2
	588.08	94246.8
	587.08	93853.9
	586.08	93094.3
	585.08	97193.5
	584.08	96932.7
	583.08	93975
	582.08	93780.9
	581.08	95561.6
	580.08	96096
	579.08	95257.7
	578.08	95553.4
	577.08	96260.9
	576.08	97542.1
	575.08	98330.6
	574.08	95356.7
	573.08	93650.1
	572.08	94687.5
	571.08	93865.8
	570.08	94893.1
	569.08	96945.2
	568.08	94305.5
	567.08	91798.1
	566.08	93206.3
	565.08	92599.4
	564.08	93569.7
	563.08	94020.5
	562.08	95169.3
	561.08	96602.2
	560.08	97085.4
	559.08	96413
	558.08	95626.5
	557.08	99089.2
	556.08	100972
	555.08	98606.8
	554.08	100827
	553.08	102367
	552.08	100654
	551.08	97172
	550.08	96086.8
	549.08	95119.4
	548.08	93207.5
	547.08	93031.9
	546.08	89934.5
	545.08	87777.3
	544.08	85064.1
	543.08	82663.4
	542.08	80478.2
	541.08	78875.9
	540.08	77294.8
	539.08	75007.2
	538.08	75451.5
	537.08	75747
	536.08	76535.7
	535.08	83043.7
	534.08	111564
	533.08	187189
	532.08	245842
	531.08	208677
	530.08	134408
	529.08	88642.7
	528.08	73352.4
	527.08	71705.1
	526.08	69710.4
	525.08	69486.2
	524.08	68794.5
	523.08	70112.5
	522.08	70071.2
	521.08	69437.3
	520.08	70553.8
	519.08	69314.3
	518.08	70035.5
	517.08	70937.7
	516.08	68776.8
	515.08	69087
	514.08	70156.8
	513.08	69795.1
	512.08	69989.7
	511.08	69917.7
	510.08	68945.1
	509.08	70489.3
	508.08	70903.5
	507.08	68459.4
	506.08	69948
	505.08	70198.7
	504.08	67434.4
	503.08	70138.9
	502.08	71136.5
	501.08	70164.3
	500.08	72006.4
	499.08	74586.1
	498.08	76686.3
	497.08	78107.9
	496.08	76389.5
	495.08	72149.5
	494.08	69721
	493.08	69536.7
	492.08	68556.2
	491.08	69592.3
	490.08	70190.7
	489.08	66493.8
	488.08	66943.9
	487.08	67567.2
	486.08	69369.7
	485.08	70230.1
	484.08	68191.4
	483.08	69923.8
	482.08	69685.3
	481.08	68897.8
	480.08	70183.1
	479.08	70427.4
	478.08	70320.8
	477.08	70441.7
	476.08	72020.2
	475.08	72522.6
	474.08	71849.4
	473.08	70970.8
	472.08	69222
	471.08	69433.9
	470.08	70473.2
	469.08	70057.2
	468.08	72079.9
	467.08	71167.6
	466.08	68975.1
	465.08	71442.9
	464.08	72141.2
	463.08	72261.4
	462.08	71361
	461.08	71153.5
	460.08	72184.8
	459.08	72495.8
	458.08	72853.8
	457.08	71657.2
	456.08	70427
	455.08	70317.8
	454.08	71622.6
	453.08	72782.9
	452.08	72836.3
	451.08	72031.8
	450.08	73224.5
	449.08	72943.2
	448.08	73613.9
	447.08	73672.3
	446.08	73137.9
	445.08	73962.4
	444.08	73066.8
	443.08	72056.3
	442.08	74246.7
	441.08	74187.7
	440.08	74456.8
	439.08	75390.5
	438.08	76045.2
	437.08	73148.3
	436.08	74872.3
	435.08	74886.6
	434.08	74497.2
	433.08	75503.4
	432.08	73759.3
	431.08	75235.4
	430.08	73143.9
	429.08	73088.1
	428.08	74286.6
	427.08	74999.9
	426.08	75587.1
	425.08	75849.2
	424.08	77005.1
	423.08	76645.1
	422.08	76356.5
	421.08	76592.8
	420.08	75305.8
	419.08	74012.7
	418.08	75104.4
	417.08	75056.3
	416.08	74270.3
	415.08	72996.6
	414.08	73590.9
	413.08	71060.8
	412.08	71641.2
	411.08	71634.8
	410.08	72292.9
	409.08	72688.9
	408.08	74322.4
	407.08	76642
	406.08	77386.9
	405.08	74067.6
	404.08	71168.4
	403.08	76694.1
	402.08	86518.1
	401.08	94988.5
	400.08	103184
	399.08	99979.7
	398.08	87664.8
	397.08	74578
	396.08	71089.8
	395.08	69588.9
	394.08	69199.5
	393.08	70046.9
	392.08	69268.9
	391.08	70105.6
	390.08	70397.5
	389.08	68949.8
	388.08	69703.9
	387.08	70249.1
	386.08	69491.3
	385.08	71333.5
	384.08	71272.3
	383.08	69608.4
	382.08	71003.4
	381.08	71158.6
	380.08	72159.8
	379.08	70579.2
	378.08	70701.9
	377.08	71685.1
	376.08	72552.1
	375.08	72525.3
	374.08	71996.4
	373.08	72623.7
	372.08	74165
	371.08	72325.4
	370.08	73057.5
	369.08	73463.8
	368.08	71277.6
	367.08	73009
	366.08	73907.8
	365.08	71889
	364.08	76271.1
	363.08	74454.1
	362.08	74469
	361.08	74624.8
	360.08	76599.4
	359.08	76105.5
	358.08	72637.6
	357.08	74242.9
	356.08	75164.7
	355.08	75971.5
	354.08	74666.8
	353.08	74490.1
	352.08	76127.3
	351.08	78324.7
	350.08	76270.5
	349.08	75066.3
	348.08	77378.3
	347.08	78513.4
	346.08	78619.7
	345.08	79279.2
	344.08	76117.2
	343.08	76054.2
	342.08	76814
	341.08	78043.6
	340.08	77340.3
	339.08	77238.4
	338.08	77427.2
	337.08	76527.6
	336.08	77724.2
	335.08	77504
	334.08	76883.6
	333.08	78592.5
	332.08	79840.7
	331.08	77960.8
	330.08	77483.6
	329.08	79863.7
	328.08	78897.8
	327.08	78835
	326.08	77871.3
	325.08	77683.2
	324.08	78819.9
	323.08	79549.5
	322.08	80435.3
	321.08	78783.8
	320.08	77081.8
	319.08	79567.5
	318.08	81631.7
	317.08	79449.9
	316.08	79751.1
	315.08	80073.7
	314.08	78221.1
	313.08	82250.2
	312.08	83838.9
	311.08	83203.1
	310.08	83100.3
	309.08	82782.9
	308.08	82188.4
	307.08	85049.3
	306.08	83885
	305.08	82632.3
	304.08	80714.9
	303.08	79312.6
	302.08	76425.7
	301.08	72600.1
	300.08	72000.3
	299.08	68768.9
	298.08	65541.1
	297.08	61005.3
	296.08	59890.2
	295.08	57734.6
	294.08	55138.4
	293.08	53545.4
	292.08	53930.6
	291.08	54412.5
	290.08	56368.2
	289.08	62270.9
	288.08	79866.9
	287.08	122599
	286.08	205493
	285.08	269522
	284.08	217644
	283.08	114542
	282.08	56232.8
	281.08	42038.8
	280.08	40352.4
	279.08	38655.1
	278.08	38803.8
	277.08	38704.9
	276.08	38940.9
	275.08	39028.8
	274.08	37771.8
	273.08	37242.2
	272.08	38718.6
	271.08	38549.6
	270.08	39449.4
	269.08	41343.3
	268.08	41503.4
	267.08	38783.1
	266.08	38353.7
	265.08	36540
	264.08	36556.9
	263.08	37034.3
	262.08	37312.1
	261.08	35788.6
	260.08	36860.2
	259.08	37228.7
	258.08	35790.8
	257.08	35939.2
	256.08	35797.6
	255.08	35205.4
	254.08	35213.8
	253.08	35053.9
	252.08	35895.4
	251.08	34775.6
	250.08	34561.1
	249.08	33431.3
	248.08	34341.7
	247.08	33296.3
	246.08	32464.2
	245.08	33628.8
	244.08	33412.8
	243.08	34051.5
	242.08	33952.2
	241.08	32744.4
	240.08	30877.8
	239.08	32018.3
	238.08	33870.2
	237.08	32546.5
	236.08	32676.8
	235.08	33199.5
	234.08	32486
	233.08	33275.3
	232.08	32009.4
	231.08	31864.6
	230.08	31721.1
	229.08	32519.2
	228.08	32582.7
	227.08	31166.4
	226.08	30579.7
	225.08	30189.4
	224.08	30672.7
	223.08	30699.9
	222.08	30601.7
	221.08	29610.4
	220.08	30350.7
	219.08	30457.8
	218.08	30118.7
	217.08	29588.9
	216.08	30493.1
	215.08	28758.4
	214.08	28711.2
	213.08	27864.4
	212.08	27880.8
	211.08	27384
	210.08	27689.6
	209.08	27111
	208.08	25992.9
	207.08	25890
	206.08	25615.1
	205.08	25443.3
	204.08	25065.6
	203.08	26092.5
	202.08	26678
	201.08	26554
	200.08	27516
	199.08	30037.1
	198.08	30897.1
	197.08	29769.9
	196.08	26788.2
	195.08	23577.7
	194.08	23258.9
	193.08	23740.7
	192.08	23322.3
	191.08	22377.4
	190.08	23401.3
	189.08	22868.7
	188.08	23018
	187.08	22412.4
	186.08	21023.1
	185.08	20435.3
	184.08	21072.5
	183.08	21513
	182.08	20545.4
	181.08	19967.9
	180.08	19868.8
	179.08	20097.2
	178.08	20120.5
	177.08	19421.6
	176.08	20909.5
	175.08	20125.6
	174.08	19308.7
	173.08	19330.1
	172.08	19640.8
	171.08	18732.1
	170.08	19948
	169.08	19865.9
	168.08	20513.5
	167.08	19689.8
	166.08	18172.9
	165.08	16983.9
	164.08	16603.2
	163.08	16098.7
	162.08	16179.2
	161.08	15525
	160.08	15044.8
	159.08	14577.4
	158.08	13984.9
	157.08	14473
	156.08	15567.6
	155.08	19245.2
	154.08	27034.9
	153.08	31572.2
	152.08	27910.8
	151.08	22600.1
	150.08	18563.9
	149.08	16410
	148.08	13735.5
	147.08	12365.8
	146.08	12634
	145.08	12852.7
	144.08	12551.7
	143.08	11314.8
	142.08	11172
	141.08	10946.1
	140.08	11364.4
	139.08	11117.5
	138.08	11972.2
	137.08	11181.1
	136.08	11028.8
	135.08	11036.1
	134.08	10366
	133.08	10713.7
	132.08	10854.1
	131.08	10022.8
	130.08	9730.84
	129.08	10122.5
	128.08	9657.15
	127.08	9545.31
	126.08	9441.98
	125.08	9860.4
	124.08	9579.5
	123.08	9910.41
	122.08	9193.5
	121.08	8904.6
	120.08	9311.63
	119.08	9321.08
	118.08	10161.1
	117.08	10303.1
	116.08	9704.89
	115.08	9015.51
	114.08	8146.01
	113.08	7773.82
	112.08	7022.27
	111.08	7047.84
	110.08	6736.23
	109.08	5972.95
	108.08	5781.74
	107.08	6109.23
	106.08	5782.33
	105.08	6180.09
	104.08	9228.68
	103.08	19301.8
	102.08	25512
	101.08	19739.2
	100.08	12655.1
	99.08	11058
	98.08	9206.41
	97.08	6835.99
	96.08	5282.67
	95.08	5040.84
	94.08	5414.01
	93.08	5534.28
	92.08	5932.71
	91.08	6563.95
	90.08	6462.18
	89.08	6109.84
	88.08	6098.01
	87.08	5516.97
	86.08	5704.45
	85.08	5114.04
	84.08	5092.35
	83.08	5138
	82.08	5562.73
	81.08	5230.87
	80.08	4787.39
	79.08	4958.09
	78.08	4999.71
	77.08	4419.76
	76.08	4275.95
	75.08	4579.59
	74.08	4653
	73.08	4738.3
	72.08	5251.86
	71.08	4700.12
	70.08	4636.16
	69.08	5071.14
	68.08	4640.43
	67.08	4717.41
	66.08	4907.47
	65.08	5026.85
	64.08	5166.64
	63.08	6181.87
	62.08	6260.66
	61.08	5023.2
	60.08	4951.52
	59.08	4740.26
	58.08	4376.27
	57.08	4508.17
	56.08	4551.03
	55.08	4859.05
	54.08	5029.18
	53.08	5079
	52.08	4981.53
	51.08	5330.53
	50.08	5345.57
	49.08	4902.21
	48.08	4780.58
	47.08	4829.01
	46.08	5282.65
	45.08	4919.17
	44.08	5294.65
	43.08	4974.53
	42.08	4648.29
	41.08	4624.53
	40.08	4739.42
	39.08	4404.52
	38.08	5031.49
	37.08	4624.98
	36.08	4388.12
	35.08	4243.19
	34.08	4094.84
	33.08	4845.98
	32.08	4455.82
	31.08	4510.2
	30.08	5139.58
	29.08	4782.87
	28.08	5505.17
	27.08	6648.49
	26.08	7435.57
	25.08	8281.69
	24.08	7839.95
	23.08	6285.82
	22.08	4404.9
	21.08	4030.45
	20.08	4013.69
	19.08	4394.9
	18.08	5131.41
	17.08	5154.69
	16.08	4784.19
	15.08	4877.33
	14.08	4598.65
	13.08	5039.3
	12.08	3959.44
	11.08	4399.24
	10.08	4419.32
	9.08	3300.84
	8.08	3023.17
	7.08	2569.76
	6.08	2512.53
	5.08	2502.26
	4.08	2045.34
	3.08	1194.85
	2.08	568.07
	1.08	239.161
	0.08	77.5472
	-0.92	52.8439
	-1.92	48.4942
	-2.92	32.5382
	-3.92	16.4758
	-4.92	38.4384
	-5.92	19.5188
	-6.92	22.0748
	-7.92	6.41136
	-8.92	0
	-9.92	0

## Sheet: Supplementary Figure S2c insert
	Supplementary Fig.2c insert: X-ray photoelectron spectroscopy of C3N nanodots of C3N nanodots
	B.E.(eV)	Raw	Intensity	Peak	Sum	Background	Peak	1
					287.58eV	285.78eV	284.48eV
	298.18	0	1.14047	0	0	0	1.14047	-1.14047
	298.08	0	1.15731	0	0	0	1.15731	-1.15731
	297.98	0	1.17453	0	0	0	1.17453	-1.17453
	297.88	0	1.19214	0	0	0	1.19214	-1.19214
	297.78	0	1.21015	0	0	0	1.21015	-1.21015
	297.68	0	1.22858	0	0	0	1.22858	-1.22858
	297.58	0	1.24742	0	0	0	1.24742	-1.24742
	297.48	0	1.26669	0	0	0	1.26669	-1.26669
	297.38	0	1.28642	0	0	0	1.28642	-1.28642
	297.28	0	1.30662	0	0	0	1.30662	-1.30662
	297.18	0	1.32729	0	0	0	1.32729	-1.32729
	297.08	0	1.34846	0	4.2039e-45	0	1.34846	-1.34846
	296.98	0	1.37013	0	3.78351e-44	0	1.37013	-1.37013
	296.88	0	1.39234	0	3.82555e-43	0	1.39234	-1.39234
	296.78	0	1.41509	0	3.72465e-42	0	1.41509	-1.41509
	296.68	0	1.4384	0	3.53477e-41	0	1.4384	-1.4384
	296.58	0	1.46229	0	3.27283e-40	0	1.46229	-1.46229
	296.48	0	1.48677	0	2.95456e-39	0	1.48677	-1.48677
	296.38	0	1.51188	0	2.60406e-38	0	1.51188	-1.51188
	296.28	0	1.53763	0	2.23926e-37	0	1.53763	-1.53763
	296.18	0	1.56404	0	1.87868e-36	0	1.56404	-1.56404
	296.08	0	1.59114	0	1.53779e-35	0	1.59114	-1.59114
	295.98	0	1.61894	0	1.22734e-34	0	1.61894	-1.61894
	295.88	0	1.64749	0	9.56319e-34	0	1.64749	-1.64749
	295.78	0	1.67679	0	7.27004e-33	0	1.67679	-1.67679
	295.68	0	1.70688	0	5.3922e-32	1.4013e-45	1.70688	-1.70688
	295.58	0	1.73779	0	3.90203e-31	8.40779e-45	1.73779	-1.73779
	295.48	0	1.76954	0	2.7533e-30	7.70714e-44	1.76954	-1.76954
	295.38	0	1.80217	0	1.89658e-29	7.2307e-43	1.80217	-1.80217
	295.28	0	1.83571	0	1.27464e-28	6.59871e-42	1.83571	-1.83571
	295.18	0	1.8702	0	8.35788e-28	5.88573e-41	1.8702	-1.8702
	295.08	0	1.90566	0	5.34689e-27	5.12973e-40	1.90566	-1.90566
	294.98	0	1.94213	0	3.3355e-26	4.36601e-39	1.94213	-1.94213
	294.88	0	1.97967	0	2.03123e-25	3.63358e-38	1.97967	-1.97967
	294.78	0	2.01831	0	1.20685e-24	2.95502e-37	2.01831	-2.01831
	294.68	0	2.05809	0	6.99591e-24	2.34833e-36	2.05809	-2.05809
	294.58	0	2.09905	0	3.95667e-23	1.82362e-35	2.09905	-2.09905
	294.48	0	2.14124	0	2.18216e-22	1.38299e-34	2.14124	-2.14124
	294.38	0	2.18472	0	1.1748e-21	1.02552e-33	2.18472	-2.18472
	294.28	0	2.22953	0	6.17078e-21	7.43101e-33	2.22953	-2.22953
	294.18	0	2.27574	0	3.16235e-20	5.26169e-32	2.27574	-2.27574
	294.08	0	2.3234	0	1.58116e-19	3.64064e-31	2.3234	-2.3234
	293.98	0	2.37256	0	7.70954e-19	2.4601e-30	2.37256	-2.37256
	293.88	0	2.4233	0	3.66934e-18	1.62539e-29	2.4233	-2.4233
	293.78	0	2.47568	0	1.7039e-17	1.0494e-28	2.47568	-2.47568
	293.68	0	2.52979	0	7.71959e-17	6.62055e-28	2.52979	-2.52979
	293.58	0	2.58568	0	3.41224e-16	4.08154e-27	2.58568	-2.58568
	293.48	0	2.64342	0	1.47092e-15	2.45749e-26	2.64342	-2.64342
	293.38	0	2.70313	0	6.18912e-15	1.44669e-25	2.70313	-2.70313
	293.28	0	2.76489	0	2.54077e-14	8.32209e-25	2.76489	-2.76489
	293.18	0	2.82878	0	1.01764e-13	4.67805e-24	2.82878	-2.82878
	293.08	0	2.89492	0	3.97669e-13	2.56964e-23	2.89492	-2.89492
	292.98	0	2.96337	0	1.51554e-12	1.37858e-22	2.96337	-2.96337
	292.88	0	3.03429	0	5.63752e-12	7.23092e-22	3.03429	-3.03429
	292.78	0	3.10779	0	2.04599e-11	3.7062e-21	3.10779	-3.10779
	292.68	0	3.18398	0	7.24461e-11	1.85626e-20	3.18398	-3.18398
	292.58	0	3.26301	0	2.50277e-10	9.08497e-20	3.26301	-3.26301
	292.48	0	3.34499	0	8.43265e-10	4.34287e-19	3.34499	-3.34499
	292.38	0	3.43011	0	2.77309e-09	2.02962e-18	3.43011	-3.43011
	292.28	0	3.51852	0	8.89734e-09	9.26888e-18	3.51852	-3.51852
	292.18	0	3.61038	0	2.78517e-08	4.13633e-17	3.61038	-3.61038
	292.08	0	3.70587	0	8.50626e-08	1.80375e-16	3.70587	-3.70587
	291.98	0	3.80517	0	2.53383e-07	7.68287e-16	3.80517	-3.80517
	291.88	0	3.90854	0	7.36646e-07	3.19918e-15	3.90854	-3.90854
	291.78	0	4.01616	0	2.08946e-06	1.30175e-14	4.01616	-4.01616
	291.68	0	4.12828	0	5.78238e-06	5.17599e-14	4.12828	-4.12828
	291.58	0	4.24516	0	1.56126e-05	2.0111e-13	4.24515	-4.24516
	291.48	52.22	4.36704	0	4.11159e-05	7.63261e-13	4.367	47.853
	291.38	96.32	4.4943	0	0.000105675	2.83182e-12	4.4942	91.8257
	291.28	-77.98	4.62728	0	0.000264989	1.02668e-11	4.62702	-82.6073
	291.18	-16.57	4.76644	0	0.000648305	3.63727e-11	4.76579	-21.3364
	291.08	142.67	4.91244	0	0.00155	1.25919e-10	4.91089	137.758
	290.98	18.45	5.06625	0	0.0036	4.25819e-10	5.06265	13.3837
	290.88	-95.46	5.22977	0	0.00819	1.40765e-09	5.22158	-100.69
	290.78	113.07	5.40623	0	0.01815	4.54716e-09	5.38809	107.664
	290.68	283.86	5.60191	0	0.03925	1.43536e-08	5.56266	278.258
	290.58	-15.22	5.82865	0	0.08283	4.42746e-08	5.74582	-21.0486
	290.48	20.81	6.10859	0	0.1705	1.33407e-07	5.93809	14.7014
	290.38	41.66	6.48269	0	0.34249	3.92941e-07	6.1402	35.1773
	290.28	179.77	7.02398	0	0.67122	1.13097e-06	6.35276	172.746
	290.18	-234.24	7.85996	0	1.28345	3.18088e-06	6.57651	-242.1
	290.08	30.72	9.20658	0	2.39434	8.74217e-06	6.81223	21.5134
	289.98	442.16	11.418	0	4.35724	2.34713e-05	7.06073	430.742
	289.88	-89.62	15.0609	0	7.73773	6.15973e-05	7.3231	-104.681
	289.78	-201.57	21.0068	0	13.4064	0.000157965	7.60029	-222.577
	289.68	227.94	30.5561	0	22.6623	0.000395856	7.89345	197.384
	289.58	408.67	45.5807	0	37.3759	0.000969363	8.20381	363.089
	289.48	225.63	68.6681	0	60.1332	0.00232	8.53264	156.962
	289.38	703.04	103.292	0	94.4053	0.00542	8.88164	599.748
	289.28	695.82	153.867	0	144.602	0.01239	9.25237	541.953
	289.18	654	225.771	0	216.096	0.02766	9.64666	428.229
	289.08	679.3	325.203	0	315.077	0.06036	10.0665	354.097
	288.98	1317.63	458.805	0	448.162	0.12866	10.5141	858.825
	288.88	1280.11	633.27	0	622.01	0.26806	10.9921	646.84
	288.78	1358.13	854.327	0	842.278	0.54575	11.5033	503.803
	288.68	1699.81	1125.92	0	1112.78	1.08574	12.0507	573.894
	288.58	1723.65	1449.11	0	1434.36	2.11071	12.6377	274.543
	288.48	2239.54	1821.02	0	1803.74	4.0089	13.2682	418.525
	288.38	2298.02	2234.57	0	2213.18	7.44188	13.9468	63.4539
	288.28	2591.12	2677.62	0	2649.44	13.4994	14.6784	-86.5007
	288.18	2633.16	3133.88	0	3094.48	23.9289	15.4684	-500.722
	288.08	3340.4	3584.06	0	3526.28	41.4481	16.3234	-243.656
	287.98	4029.01	4007.79	0	3920.39	70.1445	17.2501	21.2229
	287.88	4278.25	4386.86	0	4252.58	116.019	18.2574	-108.609
	287.78	4789.81	4707.48	0	4500.61	187.516	19.3547	82.3296
	287.68	4749.68	4963.85	0	4647.14	296.158	20.553	-214.167
	287.58	4862.71	5160.54	0	4681.6	457.07	21.8658	-297.831
	287.48	5081.74	5314.08	0	4601.54	689.23	23.3097	-232.343
	287.38	4893.14	5453.36	0	4412.73	1015.73	24.9094	-560.223
	287.28	4979.56	5618.06	0	4128.63	1462.73	26.7017	-638.501
	287.18	5418.45	5855.91	0	3768.78	2058.38	28.7526	-437.461
	287.08	6239.94	6218.22	0	3356.53	2830.5	31.1904	21.7222
	286.98	6583.21	6754.1	0	2916.72	3803.1	34.2741	-170.888
	286.88	7523.84	7505.04	0	2472.74	4993.76	38.5365	18.7988
	286.78	9328.38	8497.91	0	2045.31	6407.56	45.046	830.47
	286.68	10772.1	9740.47	0	1650.57	8034.01	55.8933	1031.61
	286.58	12383.3	11218	0	1299.58	9843.44	75.0236	1165.26
	286.48	13796.2	12892.5	0	998.401	11784.6	109.573	903.648
	286.38	15493.2	14707.6	0	748.288	13787.4	171.967	785.535
	286.28	16912.7	16592.4	0	547.178	15762.5	282.758	320.273
	286.18	18061.7	18474	0	390.376	17609.2	474.402	-412.334
	286.08	19943.2	20290.8	0	271.728	19223.5	795.54	-347.641
	285.98	21265.3	22006	0	184.558	20506.6	1314.9	-740.721
	285.88	23234.7	23623.4	0	122.286	21376.6	2124.57	-388.74
	285.78	24721.7	25192.4	0	79.0526	21775	3338.41	-470.769
	285.68	26732.4	26810.9	0	49.8599	21674.7	5086.37	-78.459
	285.58	28512	28614.1	0	30.6819	21082.5	7500.93	-102.064
	285.48	30640.6	30752	0	18.4237	20038.9	10694.6	-111.344
	285.38	33617.8	33359	0	10.792	18612.2	14736	258.863
	285.28	35705.3	36511.5	0	6.16768	16892.5	19612.8	-806.258
	285.18	39970.8	40193.6	0	3.43904	14981.9	25208.3	-222.824
	285.08	44337.8	44270	0	1.87089	12984.1	31284	67.75
	284.98	47564.2	48478.3	0	0.99321	10996.6	37480.7	-914.09
	284.88	50911.1	52453	0	0.51433	9100.36	43352.1	-1541.9
	284.78	55162.7	55761.6	0	0.25986	7359.25	48402.1	-598.902
	284.68	58063.7	57974.1	0	0.1281	5815.45	52158.5	89.5625
	284.58	57390.9	58734	0	0.06161	4490.63	54243.3	-1343.04
	284.48	57585	57825.9	0	0.02891	3388.8	54437.1	-240.945
	284.38	55270.9	55218.1	0	0.01324	2498.75	52719.3	52.7578
	284.28	50167.9	51072	0	0.00591	1800.43	49271.6	-904.062
	284.18	44993.4	45712.3	0	0.00258	1267.66	44444.7	-718.894
	284.08	39729.3	39570	0	0.0011	872.177	38697.8	159.289
	283.98	33315.7	33114.8	0	0.000454589	586.456	32528.3	200.906
	283.88	27262.4	26781.2	0	0.000183986	385.292	26395.9	481.17
	283.78	21698.6	20928.6	0	7.26517e-05	247.355	20681.3	770.004
	283.68	16781	15802.6	0	2.799e-05	155.176	15647.5	978.335
	283.58	11861.8	11530	0	1.05209e-05	95.1271	11434.9	331.766
	283.48	8571.84	8132.01	0	3.85954e-06	56.9938	8075.01	439.835
	283.38	6271.33	5545.65	0	1.38096e-06	33.3626	5512.28	725.682
	283.28	4589.59	3660.33	0	4.82084e-07	19.0839	3641.25	929.258
	283.18	3317.08	2341.88	0	1.64195e-07	10.6672	2331.22	975.197
	283.08	2326.77	1456.22	0	5.45621e-08	5.82648	1450.4	870.546
	282.98	1559.62	884.169	0	1.76958e-08	3.11045	881.059	675.451
	282.88	1136.33	528.052	0	5.59752e-09	1.62231	526.43	608.278
	282.78	1153.31	314.179	0	1.7275e-09	0.82683	313.353	839.131
	282.68	1161.07	189.841	0	5.20157e-10	0.41179	189.429	971.229
	282.58	780.81	119.516	0	1.52808e-10	0.20041	119.315	661.294
	282.48	513.53	80.4966	0	4.38149e-11	0.09533	80.4013	433.033
	282.38	382.87	58.932	0	1.22526e-11	0.0443	58.8877	323.938
	282.28	502.42	46.7974	0	3.34295e-12	0.02012	46.7773	455.623
	282.18	458.43	39.6204	0	8.89871e-13	0.00893	39.6115	418.81
	282.08	454.08	35.0127	0	2.3111e-13	0.00387	35.0088	419.067
	281.98	265.28	31.7459	0	5.85856e-14	0.00164	31.7443	233.534
	281.88	80.89	29.2046	0	1.44836e-14	0.000679338	29.2039	51.6855
	281.78	105.72	27.0889	0	3.49349e-15	0.000274869	27.0887	78.6311
	281.68	216.62	25.2513	0	8.22124e-16	0.000108678	25.2512	191.369
	281.58	-82.81	23.6166	0	1.8876e-16	4.19884e-05	23.6166	-106.427
	281.48	10.25	22.1438	0	4.23037e-17	1.58571e-05	22.1438	-11.8938
	281.38	162.75	20.8061	0	9.24582e-18	5.85015e-06	20.8061	141.944
	281.28	66.23	19.5861	0	1.97155e-18	2.10904e-06	19.5861	46.6439
	281.18	66.4	18.4696	0	4.10172e-19	7.42978e-07	18.4696	47.9305
	281.08	178.54	17.445	0	8.32566e-20	2.55766e-07	17.445	161.095
	280.98	-92.58	16.5029	0	1.64962e-20	8.60657e-08	16.5029	-109.083
	280.88	16.59	15.6341	0	3.18736e-21	2.82911e-08	15.6341	0.95585
	280.78	35.93	14.8316	0	6.0086e-22	9.0875e-09	14.8316	21.0984
	280.68	126.08	14.0888	0	1.10512e-22	2.85242e-09	14.0888	111.991
	280.58	109	13.4	0	1.9831e-23	8.749e-10	13.4	95.6
	280.48	-30.3	12.7604	0	3.47381e-24	2.62324e-10	12.7604	-43.0603
	280.38	14.62	12.1649	0	5.93381e-25	7.68309e-11	12.1649	2.45512
	280.28	83.84	11.6099	0	9.8891e-26	2.19891e-11	11.6099	72.2301
	280.18	-116.98	11.0917	0	1.60796e-26	6.14972e-12	11.0917	-128.072
	280.08	0	10.6073	0	2.55087e-27	1.68065e-12	10.6073	-10.6073
	279.98	0	10.1539	0	3.95045e-28	4.49004e-13	10.1539	-10.1539
	279.88	0	9.72859	0	5.96561e-29	1.17172e-13	9.72859	-9.72859
	279.78	0	9.32935	0	8.78938e-30	2.98796e-14	9.32935	-9.32935
	279.68	0	8.95406	0	1.26345e-30	7.44558e-15	8.95406	-8.95406
	279.58	0	8.60085	0	1.77195e-31	1.813e-15	8.60085	-8.60085
	279.48	0	8.26813	0	2.42608e-32	4.31583e-16	8.26813	-8.26813
	279.38	0	7.95416	0	3.23887e-33	1.0035e-16	7.95416	-7.95416
	279.28	0	7.65766	0	4.21869e-34	2.28004e-17	7.65766	-7.65766
	279.18	0	7.37737	0	5.36113e-35	5.06227e-18	7.37737	-7.37737
