# Supplementary material for: C3N nanodots inhibits Aβ peptides aggregation pathogenic path in Alzheimer’s disease
Source: Nat Commun. 2023 Sep 15;14:5718. doi: 10.1038/s41467-023-41489-y (PMC10504243; doi:10.1038/s41467-023-41489-y)
Supplement: Supplementary file 6 — Source data [file 41467_2023_41489_MOESM6_ESM.zip › Source Data/Source Data Figure Supplementary Figure 20.xlsx]

## Sheet: Supplementary Figure 20 c
	Supplementary Fig. 20c the lateral size distribution of C3N nanodots before/after incubated with 0.3 M acetate buffer at pH = 5.0 for 12 hours
						C3N （before degradatioin）
	C3N （before degradatioin）	C3N + acetate (pH=5.0), 48 h				Bin Center	Bin End	Count	Cumulative Count	Relative Frequency
	4.24	3.39								%
	3.9	2.82				Frequency Counts	Frequency Counts	Frequency Counts of A	Frequency Counts of A	Frequency Counts of A
	3.9	2.06				3.25	3.5	4	4	4
	4.75	2.06				3.75	4	16	20	16
	3.73	2.7				4.25	4.5	31	51	31
	4.08	2.18				4.75	5	28	79	28
	4.44	1.58				5.25	5.5	17	96	17
	4.25	2.26				5.75	6	4	100	4
	3.13	2.31
	4.44	1.91				C3N + acetate (pH=5.0), 48 h
	3.05	2.31				Bin Center	Bin End	Count	Cumulative Count	Relative Frequency
	4.24	1.47								%
	3.41	2.64				Frequency Counts	Frequency Counts	Frequency Counts of B	Frequency Counts of B	Frequency Counts of B
	4.27	1.09				0.75	1	1	1	2
	4.42	1.36				1.25	1.5	6	7	12
	3.91	3.26				1.75	2	10	17	20
	4.24	2.11				2.25	2.5	21	38	42
	4.58	2.24				2.75	3	7	45	14
	3.82	1.99				3.25	3.5	5	50	10
	4.41	2.26
	4.41	3.25
	4.24	2.11
	4.46	2.15
	5.09	1.92
	4.76	2.44
	3.74	2.24
	4.75	1.03
	4.1	1.28
	4.44	1.54
	5.1	1.63
	3.9	2.18
	3.9	2.5
	3.62	2.64
	4.75	2.19
	5.43	2.75
	4.12	2.18
	3.82	2.43
	4.41	1.87
	3.79	3.04
	4.13	2.18
	4.92	2.26
	4.65	1.63
	4.63	2.59
	3.74	2.26
	4.75	0.86
	4.76	1.87
	4.59	1.3
	4.58	3.09
	5.76	2.02
	4.42	1.67
	4.96
	4.75
	5.8
	3.96
	4.24
	5.3
	4.92
	4.93
	5.08
	4.75
	4.58
	4.24
	4.92
	4.92
	4.63
	4.75
	4.65
	4.27
	4.42
	5.43
	5.11
	4.42
	5.42
	5.6
	5.26
	4.77
	4.41
	5.11
	4.92
	4.1
	4.1
	4.75
	5.09
	4.59
	5.09
	5.66
	5.43
	5.26
	3.96
	3.05
	3.91
	4.77
	5.45
	5.43
	4.07
	3.56
	5.08
	4.1
	4.24
	4.25

## Sheet: Supplementary Figure 20 d
	Supplementary Fig. 20d The time evolution of degradation rate of C3N nanodots as measured by UV-vis spectra
	Time (h)	degradation rate (%)
	0	2.61924e-06
	4	0.07647
	12	0.1304
	24	0.18276
	36	0.20897
	48	0.26512
	60	0.31622
	72	0.41965
	96	0.51144
	120	0.56438
