# Supplementary material for: C3N nanodots inhibits Aβ peptides aggregation pathogenic path in Alzheimer’s disease
Source: Nat Commun. 2023 Sep 15;14:5718. doi: 10.1038/s41467-023-41489-y (PMC10504243; doi:10.1038/s41467-023-41489-y)
Supplement: Supplementary file 6 — Source data [file 41467_2023_41489_MOESM6_ESM.zip › Source Data/Source Data Figure Supplementary Figure 21.xlsx]

## Sheet: Supplementary Figure 21
	C3N （before degradatioin）	C3N +Calatase+H2O2
	4.24	3.43				C3N （before degradatioin）
	3.9	2.87				Bin Center	Bin End	Count	Cumulative Count	Relative Frequency
	3.9	2.86								%
	4.75	1.71				Frequency Counts	Frequency Counts	Frequency Counts of A	Frequency Counts of A	Frequency Counts of A
	3.73	2.57				3.25	3.5	4	4	4
	4.08	2.29				3.75	4	16	20	16
	4.44	3.16				4.25	4.5	31	51	31
	4.25	2				4.75	5	28	79	28
	3.13	2.57				5.25	5.5	17	96	17
	4.44	1.71				5.75	6	4	100	4
	3.05	2.3
	4.24	3.19				C3N +Calatase+H2O2
	3.41	2.29				Bin	Bin Begin	Bin Center	Bin End	Count	Cumulative Count	Relative Frequency
	4.27	2										%
	4.42	2.3				Frequency Counts	Frequency Counts	Frequency Counts	Frequency Counts	Frequency Counts of A	Frequency Counts of A	Frequency Counts of A
	3.91	2				0.5 - 1	0.5	0.75	1	3	3	6
	4.24	2				1 - 1.5	1	1.25	1.5	4	7	8
	4.58	1.71				1.5 - 2	1.5	1.75	2	9	16	18
	3.82	1.71				2 - 2.5	2	2.25	2.5	20	36	40
	4.41	1.43				2.5 - 3	2.5	2.75	3	10	46	20
	4.41	0.86				3 - 3.5	3	3.25	3.5	4	50	8
	4.24	3.48				3.5 - 4	3.5	3.75	4	0	50	0
	4.46	2.59
	5.09	0.86
	4.76	1.43
	3.74	1.71
	4.75	2.29
	4.1	2
	4.44	1.18
	5.1	2.87
	3.9	1.74
	3.9	2.02
	3.62	2.02
	4.75	2.29
	5.43	0.86
	4.12	2.57
	3.82	2.29
	4.41	2.44
	3.79	2.02
	4.13	1.71
	4.92	2
	4.65	2.57
	4.63	2.59
	3.74	2
	4.75	2.86
	4.76	2.29
	4.59	1.74
	4.58	1.71
	5.76	2.29
	4.42	1.43
	4.96
	4.75
	5.8
	3.96
	4.24
	5.3
	4.92
	4.93
	5.08
	4.75
	4.58
	4.24
	4.92
	4.92
	4.63
	4.75
	4.65
	4.27
	4.42
	5.43
	5.11
	4.42
	5.42
	5.6
	5.26
	4.77
	4.41
	5.11
	4.92
	4.1
	4.1
	4.75
	5.09
	4.59
	5.09
	5.66
	5.43
	5.26
	3.96
	3.05
	3.91
	4.77
	5.45
	5.43
	4.07
	3.56
	5.08
	4.1
	4.24
	4.25
