# Supplementary material for: C3N nanodots inhibits Aβ peptides aggregation pathogenic path in Alzheimer’s disease
Source: Nat Commun. 2023 Sep 15;14:5718. doi: 10.1038/s41467-023-41489-y (PMC10504243; doi:10.1038/s41467-023-41489-y)
Supplement: Supplementary file 6 — Source data [file 41467_2023_41489_MOESM6_ESM.zip › Source Data/Source Data Figure Supplementary Figure 4.xlsx]

## Sheet: Supplementary Figure S4a
Supplementary Fig.4a Thioflavin T (ThT) fluorescence analysis of the effect of C3N nanodots on the aggregation of AβpE3 peptides (50 μM) after 24-hours treatment with different concentrations of C3N nanodots.
	AβpE3 （50 μM）+ C3N （μg/mL）
	0	125	250	500
0	5767	5934	5731	5945
	6000	6175	5961	5926
	5914	5942	5920	5937
24 h	6996	6977	6447	6472
	7079	7029	6417	6399
	7094	6636	6528	6376
max difference value=1162.66666666667
	94.8108	82.5688	49.57	46.1009
	101.95	87.0413	46.9897	39.8222
	103.24	53.2397	56.5367	37.844
p value by one way ANOVA		0.0338	0.0009	0.0003
																															朱荣飞

## Sheet: Supplementary Figure S4b
		Supplementary Figure 4b uncropped scans of dot blot performed with Aβ fibrils conformation specific antibody (mOC87)

## Sheet: Supplementary Figure S4c
	Supplementary Fig.4c CD spectra of N-truncated Aβ peptides (AβpE3) peptides at 0 and 24 hours in the absence of C3N nanodots and after incubation with C3N nanodots for 24 hours
	AβPE3-42 （24 h，Fibril）rata data	AβPE3-42（24 h，Fibril） smoothed	AβPE3-42（0 h） rata data	AβPE3-42 （0 h） smoothed	AβPE3-42+C3N （500 μg/mL，24 h ）raw data	AβPE3-42+C3N （500 μg/mL，24 h ） smoothed	AβPE3-42+C3N （250 μg/mL，24 h ）raw data	AβPE3-42+C3N （250 μg/mL，24 h ） smoothed	AβPE3-42+C3N （125 μg/mL，24 h ）raw data	AβPE3-42+C3N （125 μg/mL，24 h ） smoothed
260	-3.18111	-1.31265	-1.55401	-1.17017	9.13871	2.67237	4.97394	0.31056	14.5744	-1.28119
259	-3.01272	-0.74024	-3.47604	-1.91176	10.9083	3.27816	-3.62436	0.015	13.2594	-1.30334
258	12.4393	-0.30016	-3.69803	-2.24447	12.396	3.7699	-6.15648	-0.2588	10.7575	-1.1649
257	23.2849	-0.04336	-6.76133	-2.20332	11.4155	4.10941	3.87046	-0.42413	20.8494	-0.78196
256	19.6345	-0.00364	-6.80186	-1.88594	10.4335	4.27353	10.8719	-0.55135	27.575	-0.18657
255	13.2621	-0.19398	-5.94495	-1.42973	12.0501	4.25622	10.299	-0.77432	12.2274	0.59129
254	15.2627	-0.60486	-5.97272	-0.98367	11.783	4.06888	6.44772	-1.13832	3.94671	1.46766
253	9.08011	-1.20482	-0.12006	-0.67982	11.448	3.73878	-2.06472	-1.55464	-14.4818	2.59149
252	-17.0808	-1.94309	-1.56587	-0.60901	9.11633	3.30581	-5.68835	-1.86644	-24.5687	3.89509
251	-28.0728	-2.75419	3.04194	-0.80458	9.30513	2.81778	-19.9461	-1.97899	-40.8843	5.25673
250	-33.1153	-3.56397	3.71237	-1.23673	4.41037	2.3248	-14.2112	-1.77192	-39.3794	6.59389
249	-28.6487	-4.29645	7.14476	-1.81799	6.58542	1.87342	-9.32775	-1.32238	-32.1786	7.74677
248	-8.07945	-4.88108	9.24384	-2.41888	5.04526	1.50115	-11.169	-0.63573	-31.0794	8.5362
247	1.79905	-5.25939	10.0529	-2.89084	3.62971	1.23197	-10.3259	0.13038	-27.3373	8.8341
246	4.5073	-5.39073	16.4599	-3.09264	0.6744	1.07345	-8.66072	0.93191	-23.0736	8.68208
245	9.34487	-5.25645	14.2901	-2.91587	-2.83218	1.01581	-3.77784	1.64271	-16.548	8.27258
244	3.56159	-4.86223	7.34804	-2.30516	-7.92292	1.03307	7.80819	2.13074	1.91155	7.87339
243	4.27993	-4.23834	0.43476	-1.26977	-12.0394	1.08616	11.2863	2.22032	2.47446	7.68641
242	-9.05498	-3.438	-2.95786	0.11546	-16.198	1.12774	5.84264	1.95298	-5.97417	8.01638
241	-21.2382	-2.53391	-4.92106	1.72023	-17.4714	1.1082	-0.49588	1.61226	-13.4826	9.08524
240	-21.1012	-1.61346	-12.4839	3.37841	-20.0436	0.98206	3.34925	1.50675	-13.1612	10.7424
239	-10.0079	-0.77303	-12.4139	4.91429	-6.7182	0.71421	13.7492	1.59552	0.60032	13.0113
238	5.60168	-0.11194	-12.4258	6.17128	-0.57245	0.28513	22.8383	1.95697	10.1921	15.6437
237	5.9832	0.27338	-1.84241	7.03851	3.79602	-0.30547	30.1101	2.55477	5.39321	18.2577
236	6.19541	0.29456	0.49456	7.47092	0.10163	-1.03693	25.3069	3.2956	1.51049	20.4606
235	24.7559	-0.12451	3.9837	7.49937	-12.8338	-1.8683	25.0683	3.94835	8.85264	21.861
234	20.9405	-1.04479	21.5226	7.22879	-16.4855	-2.74103	25.2882	4.31845	6.16252	22.4393
233	23.3454	-2.51047	21.1326	6.82422	-17.8752	-3.58375	-2.73576	4.21382	6.95854	22.5352
232	15.4033	-4.54849	22.2442	6.48628	-9.84322	-4.31843	-12.4737	3.90147	25.6224	22.0379
231	-31.0801	-7.16909	11.0922	6.41964	-6.74891	-4.86738	-45.9457	3.4625	25.2545	20.8357
230	-30.7095	-10.3669	13.6864	6.79892	-33.0392	-5.16043	-62.652	3.1313	6.51902	19.1532
229	-8.46927	-14.1224	54.507	7.73723	-19.5	-5.14156	-70.4126	3.11115	-32.1516	17.0689
228	-3.26123	-18.4028	46.053	9.26232	-35.004	-4.77431	-51.5759	3.71018	-67.7342	14.4931
227	-15.9325	-23.1634	72.8836	11.3042	-23.4343	-4.04569	-8.69662	4.82617	-61.7407	11.4799
226	-43.3233	-28.3469	68.6438	13.6968	-62.1878	-2.96802	41.0579	6.12542	-76.3836	7.83162
225	-9.46406	-33.8837	71.4573	16.1941	-64.6861	-1.57893	40.1138	6.91869	-99.8022	3.57093
224	-10.479	-39.6897	99.3788	18.4983	-65.4121	0.06051	82.4032	7.27484	-54.0573	-1.31105
223	-15.6467	-45.6654	91.4347	20.2978	-93.0972	1.86929	100.92	6.87132	-59.5744	-6.51676
222	-74.4255	-51.6941	104.036	21.3084	-103.337	3.75089	98.0904	5.51038	-35.0727	-11.6345
221	-92.8377	-57.6405	48.9321	21.3125	-96.7668	5.59852	50.7416	3.26365	-1.49041	-16.3837
220	-54.1753	-63.3511	46.8363	20.1902	-59.5757	7.30041	0.75061	0.81872	43.1293	-21.1487
219	-46.8746	-68.6545	-2.087	17.9378	-25.789	8.74484	-46.9072	-1.42547	45.6253	-25.532
218	-47.5753	-73.3657	-6.50105	14.6698	5.77106	9.82461	-41.0426	-3.33239	48.6733	-28.8531
217	-101.763	-77.2901	14.4154	10.6036	66.8527	10.4408	-43.1097	-5.07943	0.92487	-30.7688
216	-115.25	-80.2312	-15.1973	6.02896	104.752	10.5057	-58.982	-6.54709	-3.77586	-31.4905
215	-88.6817	-81.9992	20.6801	1.26471	152.229	9.94528	-51.5395	-7.91256	32.1338	-31.0288
214	-110.381	-82.4216	27.7912	-3.39025	124.23	8.70058	-9.32	-9.44648	18.091	-29.4098
213	-160.123	-81.3544	51.9921	-7.70555	175.19	6.72966	1.87963	-11.4214	68.7432	-26.9108
212	-140.739	-78.6927	75.7098	-11.5601	147.608	4.00877	17.9964	-13.5147	91.576	-24.1378
211	-130.702	-74.3819	55.2183	-14.9687	124.129	0.53392	-31.2312	-15.4672	24.4134	-21.5887
210	-131.886	-68.4252	-14.7059	-18.0895	40.6112	-3.67757	-21.4768	-16.7704	55.7987	-19.8238
209	-53.7035	-60.8903	-63.3304	-21.2101	20.6223	-8.58548	-19.8678	-17.5931	30.0412	-19.4349
208	-11.6215	-51.9118	-88.6434	-24.7129	12.3905	-14.1253	-36.4165	-17.6955	35.314	-20.7184
207	38.8772	-41.6893	-131.701	-29.0227	4.22476	-20.2072	-33.2332	-17.0718	-37.6808	-23.1799
206	47.6673	-30.4832	-125.973	-34.5432	-43.3283	-26.716	31.5814	-15.9996	-77.5379	-26.4222
205	60.7539	-18.6047	-175.811	-41.5895	-94.1713	-33.5122	21.6016	-15.3306	-118.077	-33.8714
204	-29.4624	-6.40308	-138.928	-50.3261	-58.5123	-40.4343	-43.2198	-15.2726	-156.144	-39.8577
203	-115.24	5.74972	-89.9259	-60.7182	-58.0181	-47.3033	-43.3753	-14.9969	-170.318	-42.4092
202	-94.5482	17.4771	-60.6715	-72.5051	-91.8817	-53.928	-10.8843	-14.5531	-139.296	-42.2089
201	-113.423	28.4161	-100.022	-85.1984	-146.971	-60.1126	-49.0269	-13.5371	-39.3957	-39.7889
200	-55.7024	38.236	-99.2628	-98.1091	-153.682	-65.6649	-78.3281	-13.6395	-33.2787	-34.6327
199	90.1144	46.6549	-122.481	-110.401	-167.916	-77.1648	-47.4582	-15.0569	-1.05158	-24.8742
198	161.284	53.4534	-142.913	-121.165	-186.663	-88.8763	28.7147	-18.8054	128.974	-9.49148
197	271.164	66.4047	-159.496	-129.507	-212.256	-99.2458	76.3648	-23.7414	136.674	8.15025
196	236.7	77.6876	-150.03	-134.641	-172.389	-106.757	42.5611	-25.1441	151.83	26.5466
195	199.934	85.6633	-124.563	-135.975	-147.588	-110.231	25.0514	-28.4305	105.49	38.4683
194	80.2141	88.8448	-127.9	-133.181	-154.946	-109.046	39.9276	-33.7808	86.5147	40.0787
193	11.7855	86.3157	-171.05	-126.235	-129.633	-103.239	-10.3672	-38.6952	63.206	29.9398
192	2.93022	78.0743	-136.7	-115.439	-61.7475	-93.4645	-63.6685	-47.8638	1.06756	11.0821
191	36.5405	65.1684	-164.536	-101.393	-58.2224	-80.8437	-78.2919	-71.8298	-19.7434	-11.4083
190	74.8545	49.5432	-213.905	-84.9522	-81.7599	-66.7452	-95.0147	-95.0147	3.5554	-22.9134
