# Supplementary material for: C3N nanodots inhibits Aβ peptides aggregation pathogenic path in Alzheimer’s disease
Source: Nat Commun. 2023 Sep 15;14:5718. doi: 10.1038/s41467-023-41489-y (PMC10504243; doi:10.1038/s41467-023-41489-y)
Supplement: Supplementary file 6 — Source data [file 41467_2023_41489_MOESM6_ESM.zip › Source Data/Source Data Figure Supplementary Figure 5.xlsx]

## Sheet: Supplementary Figure S5a
Supplementary Fig. 5a ThT fluorescence analysis of the effect of C3N nanodots on the aggregation of Aβ40 peptides (50 μM) after 24-hours treatment with different concentrations of C3N nanodots
Aβ40 （50 μM） + C3N （μg/mL）
	0			125			250			500
0 h	6671	6286	7639	7625	7227	7600	7692	8957	7419	8252	7498	6783
24 h	13178	12252	16912	10144	9907	10700	9839	11257	9198	9594	8656	7754
max difference value=7248.66666666667
	89.7682	82.3048	127.927	34.7512	36.9723	42.7665	29.6192	31.73	24.5424	18.5137	15.9754	13.3956
p value by one way ANOVA				0.0008			0.0003			0.0001

## Sheet: Supplementary Figure S5b
	Supplementary Fig. 5b uncropped scans of dot blot performed with Aβ fibrils conformation specific antibody (mOC87)
