# Supplementary material for: C3N nanodots inhibits Aβ peptides aggregation pathogenic path in Alzheimer’s disease
Source: Nat Commun. 2023 Sep 15;14:5718. doi: 10.1038/s41467-023-41489-y (PMC10504243; doi:10.1038/s41467-023-41489-y)
Supplement: Supplementary file 6 — Source data [file 41467_2023_41489_MOESM6_ESM.zip › Source Data/Source Data Figure Supplementary Figure 6.xlsx]

## Sheet: Supplementary Figure S6a
	Supplementary Fig. 6a ThT fluorescence analysis
		0			0.5 mg/mL			1 mg/mL			2 mg/mL
			% of origin			% of origin			% of origin			% of origin
	0 h	17371	99.5112		19837	111.739		16280	92.8729		16784	96.8289
		16926	96.9619		16744	94.3165		18668	106.496		17306	99.8404
		18072	103.527		16678	93.9447		17640	100.631		17911	103.331
	origin value	17456.3			17753			17529.3			17333.7
	48 h	19941	114.234		14253	80.285		14816	84.5212		12376	71.3986
		15754	90.248		14476	81.5411		12048	68.7305		13473	77.7274
		15558	89.1252		14966	84.3012		12716	72.5413		12670	73.0947
	72 h	14452	82.7894		12721	71.6555		12725	72.5926		10734	61.9257
		13951	79.9194		13524	76.1787		11281	64.355		8635	49.8163
		14425	82.6348		12532	70.5909		11177	63.7617		9731	56.1393

## Sheet: Supplementary Figure S6b
	Supplementary Fig. 6b ThT fluorescence analysis uncropped scans of dot blot performed with Aβ fibrils conformation specific antibody (mOC87)

## Sheet: Supplementary Figure S6c
	Supplementary Fig. 6c CD spectra of Aβ peptides
	origin					smoothed
	Aβ1-42 fibrils	﹢C3N 0.5 mg/mL	﹢C3N 1 mg/mL	﹢C3N 2 mg/mL		Aβ1-42 fibrils smoothed	﹢C3N 0.5 mg/mL	﹢C3N 1 mg/mL	﹢C3N 2 mg/mL
260	0.343248	-0.55034	0.0437012	-2.6329		0.40108	-0.52789	0.1223	-2.69928
259.5	0.353064	-0.53346	0.062146	-2.63382		0.39141	-0.52698	0.11943	-2.7156
259	0.363808	-0.523768	0.0834352	-2.6475		0.3795	-0.52753	0.11579	-2.73201
258.5	0.373316	-0.519228	0.116235	-2.67116		0.3656	-0.52847	0.1115	-2.74915
258	0.366076	-0.5073	0.145422	-2.72836		0.35096	-0.52878	0.10745	-2.76822
257.5	0.340224	-0.504784	0.161304	-2.79		0.33499	-0.52902	0.10314	-2.78879
257	0.328664	-0.517932	0.164612	-2.83429		0.31803	-0.52993	0.09907	-2.81112
256.5	0.327112	-0.52672	0.148743	-2.86234		0.30011	-0.53206	0.09504	-2.83522
256	0.329028	-0.520008	0.145422	-2.88545		0.28142	-0.53493	0.09064	-2.8609
255.5	0.325964	-0.509084	0.158545	-2.90208		0.2625	-0.53837	0.08613	-2.88671
255	0.306164	-0.530016	0.150012	-2.89788		0.24323	-0.5427	0.082	-2.91234
254.5	0.271668	-0.551124	0.138098	-2.90535		0.22365	-0.54768	0.07795	-2.9379
254	0.256456	-0.551196	0.154675	-2.93868		0.20415	-0.5537	0.0734	-2.9636
253.5	0.257288	-0.543996	0.14812	-2.96952		0.18495	-0.56066	0.06929	-2.98875
253	0.240308	-0.546032	0.133264	-2.99885		0.16695	-0.5688	0.06637	-3.014
252.5	0.212292	-0.55702	0.115942	-3.045		0.1493	-0.57789	0.06343	-3.03916
252	0.16952	-0.566112	0.0859376	-3.10277		0.13161	-0.58801	0.06059	-3.0644
251.5	0.11122	-0.5922	0.045752	-3.14414		0.11403	-0.59953	0.05753	-3.08929
251	0.058104	-0.615712	0.02406	-3.1639		0.09724	-0.61215	0.05409	-3.11403
250.5	0.008508	-0.630824	0.0210449	-3.18047		0.08139	-0.62564	0.05078	-3.13831
250	-0.006872	-0.635924	0.00817872	-3.17925		0.06597	-0.64062	0.04817	-3.16091
249.5	-0.021336	-0.663112	-0.0182007	-3.18188		0.05059	-0.65735	0.04544	-3.18119
249	-0.025696	-0.672448	-0.0310059	-3.19657		0.03472	-0.67523	0.04269	-3.19985
248.5	-0.032056	-0.663416	-0.0192627	-3.22964		0.01822	-0.69335	0.03961	-3.2171
248	-0.051368	-0.666724	-0.00981444	-3.25364		0.00159	-0.71135	0.03766	-3.23347
247.5	-0.08408	-0.701636	-0.0268799	-3.2742		-0.01504	-0.72999	0.03596	-3.24903
247	-0.105736	-0.739868	-0.0500856	-3.30432		-0.0313	-0.74808	0.03455	-3.26361
246.5	-0.100816	-0.743944	-0.0412964	-3.33547		-0.04657	-0.76522	0.03333	-3.27675
246	-0.103468	-0.752308	-0.0337158	-3.36909		-0.06108	-0.78217	0.03227	-3.28948
245.5	-0.12046	-0.789332	-0.0402344	-3.37689		-0.07496	-0.7984	0.03144	-3.30201
245	-0.124792	-0.828636	-0.033252	-3.36604		-0.08885	-0.81362	0.02992	-3.31486
244.5	-0.123864	-0.846104	-0.00621336	-3.3286		-0.10346	-0.82819	0.02813	-3.3273
244	-0.115184	-0.853956	0.0272095	-3.28216		-0.1176	-0.84192	0.02702	-3.33878
243.5	-0.101368	-0.873608	0.0587036	-3.257		-0.13101	-0.85449	0.02628	-3.34942
243	-0.092164	-0.886632	0.0955688	-3.28013		-0.1431	-0.86577	0.02678	-3.35907
242.5	-0.087916	-0.890284	0.104321	-3.31538		-0.15428	-0.87632	0.02824	-3.36812
242	-0.096668	-0.923952	0.0924684	-3.34744		-0.16439	-0.88602	0.0302	-3.37611
241.5	-0.1125	-0.944164	0.095056	-3.38618		-0.17422	-0.89517	0.03181	-3.38383
241	-0.127476	-0.962256	0.082422	-3.41678		-0.18424	-0.90376	0.03343	-3.39346
240.5	-0.154944	-0.973256	0.0625976	-3.41255		-0.19293	-0.91184	0.0351	-3.40336
240	-0.175476	-0.992676	0.0516112	-3.40547		-0.20125	-0.91992	0.03677	-3.41223
239.5	-0.189904	-1.00122	0.0503296	-3.38364		-0.21013	-0.92805	0.03714	-3.41991
239	-0.20708	-0.999608	0.0622192	-3.37031		-0.21929	-0.93576	0.03659	-3.42779
238.5	-0.230772	-0.997328	0.0769408	-3.35365		-0.22991	-0.94424	0.03508	-3.43642
238	-0.256468	-0.998952	0.0809204	-3.35784		-0.24087	-0.95331	0.03275	-3.44428
237.5	-0.261	-0.981188	0.0754028	-3.37508		-0.25265	-0.96286	0.02925	-3.45227
237	-0.270484	-0.949084	0.077356	-3.4178		-0.26035	-0.97255	0.02524	-3.46137
236.5	-0.28628	-0.92566	0.0676512	-3.4501		-0.26762	-0.98222	0.02082	-3.47647
236	-0.300768	-0.928148	0.0520752	-3.4977		-0.27802	-0.99137	0.01595	-3.49755
235.5	-0.326564	-0.9302	-0.00270996	-3.52629		-0.29054	-0.99923	0.01064	-3.51835
235	-0.349608	-0.923424	-0.0395142	-3.51743		-0.30615	-1.00677	0.00391	-3.53785
234.5	-0.3709	-0.936792	-0.0740356	-3.50259		-0.31864	-1.01433	-0.00533	-3.55447
234	-0.40182	-0.951928	-0.0906616	-3.5054		-0.33576	-1.02161	-0.01567	-3.57234
233.5	-0.421336	-0.943664	-0.100867	-3.47934		-0.34989	-1.02786	-0.02605	-3.5892
233	-0.432776	-0.953504	-0.0965576	-3.44746		-0.36371	-1.03316	-0.03602	-3.60674
232.5	-0.43368	-0.962988	-0.0512084	-3.42844		-0.39308	-1.03729	-0.04596	-3.61277
232	-0.426136	-0.965712	-0.0208252	-3.4445		-0.40443	-1.04009	-0.05614	-3.60942
231.5	-0.443164	-0.991368	-0.0291504	-3.47113		-0.42136	-1.04199	-0.06695	-3.60142
231	-0.457204	-1.02752	-0.049292	-3.48418		-0.44288	-1.04346	-0.07706	-3.58102
230.5	-0.486132	-1.05582	-0.0923828	-3.50016		-0.46809	-1.0451	-0.08739	-3.54857
230	-0.504344	-1.0573	-0.113	-3.4966		-0.49594	-1.04662	-0.09757	-3.50488
229.5	-0.546608	-1.0959	-0.14242	-3.48259		-0.52187	-1.04764	-0.10751	-3.45032
229	-0.583568	-1.13143	-0.14967	-3.44478		-0.54936	-1.04916	-0.11707	-3.37914
228.5	-0.587536	-1.14898	-0.137109	-3.3453		-0.58628	-1.05217	-0.12575	-3.28151
228	-0.6255	-1.15437	-0.146008	-3.28641		-0.6342	-1.0569	-0.13546	-3.15985
227.5	-0.650392	-1.14683	-0.16344	-3.26552		-0.69616	-1.06342	-0.14661	-3.02666
227	-0.654884	-1.14161	-0.139734	-3.27117		-0.77125	-1.07125	-0.1569	-2.88914
226.5	-0.687636	-1.14811	-0.141894	-3.24778		-0.84212	-1.07867	-0.16619	-2.74846
226	-0.704064	-1.12926	-0.160596	-3.18959		-0.90572	-1.08577	-0.17528	-2.60774
225.5	-0.765496	-1.11018	-0.172974	-3.15904		-0.97045	-1.09155	-0.18444	-2.45941
225	-0.822108	-1.08278	-0.154566	-3.08799		-1.03557	-1.09574	-0.19267	-2.31158
224.5	-1.03792	-1.04917	-0.168762	-2.94707		-1.10977	-1.09622	-0.20076	-2.16597
224	-1.15598	-1.03852	-0.206897	-2.59945		-1.19425	-1.0932	-0.20784	-2.02781
223.5	-1.14773	-1.02522	-0.240064	-2.19657		-1.28888	-1.0875	-0.21449	-1.88482
223	-1.16918	-1.01494	-0.251587	-1.97577		-1.39102	-1.07948	-0.22045	-1.74699
222.5	-1.16671	-0.97588	-0.226709	-1.75189		-1.49994	-1.0683	-0.22781	-1.60615
222	-1.40731	-0.952428	-0.184766	-1.55268		-1.60994	-1.05439	-0.23609	-1.46285
221.5	-1.3921	-0.94436	-0.195911	-1.18617		-1.71847	-1.03944	-0.24469	-1.33111
221	-1.62038	-0.927808	-0.213989	-0.850708		-1.8347	-1.02333	-0.25292	-1.21318
220.5	-1.79359	-0.908644	-0.251221	-0.409792		-1.95262	-1.00325	-0.2607	-1.10915
220	-1.4119	-0.929968	-0.296179	-0.332092		-2.05486	-0.97934	-0.26818	-1.03062
219.5	-2.18542	-0.970752	-0.323035	-0.162341		-2.14135	-0.95123	-0.27263	-0.96041
219	-2.21768	-0.985292	-0.313196	0.229077		-2.21225	-0.91829	-0.2743	-0.88388
218.5	-2.26633	-0.976332	-0.334607	0.403296		-2.27071	-0.88127	-0.27651	-0.7988
218	-2.33312	-0.957752	-0.318091	0.581224		-2.34104	-0.84126	-0.2769	-0.68245
217.5	-2.43782	-0.941236	-0.295166	0.742284		-2.41236	-0.7985	-0.27658	-0.54026
217	-2.71984	-0.926756	-0.294287	0.89806		-2.47933	-0.75494	-0.27731	-0.35816
216.5	-2.92515	-0.908508	-0.317651	0.832496		-2.53834	-0.71446	-0.28031	-0.16397
216	-2.86632	-0.84048	-0.346216	0.332752		-2.56808	-0.67625	-0.28389	0.07657
215.5	-2.71437	-0.750928	-0.323852	-0.214441		-2.56425	-0.63927	-0.28811	0.33717
215	-2.4116	-0.63734	-0.289526	-0.402736		-2.52935	-0.60184	-0.29508	0.61873
214.5	-2.05615	-0.532188	-0.323865	-0.382202		-2.47951	-0.56171	-0.30565	0.90101
214	-2.25613	-0.463684	-0.359021	-0.320374		-2.40063	-0.51988	-0.3167	1.13283
213.5	-2.60196	-0.37096	-0.352136	-0.159228		-2.27647	-0.47247	-0.32646	1.31843
213	-2.69971	-0.300256	-0.324024	-0.267749		-2.11127	-0.42139	-0.33729	1.47324
212.5	-2.83263	-0.234216	-0.33429	-0.142908		-1.90175	-0.36211	-0.34913	1.6066
212	-2.62614	-0.216467	-0.323535	0.0286377		-1.68321	-0.30878	-0.35267	1.69586
211.5	-2.31636	-0.172681	-0.332715	0.370837		-1.46568	-0.27011	-0.36308	1.74388
211	-1.93722	-0.0985716	-0.331641	0.29657		-1.2437	-0.26011	-0.38663	1.77481
210.5	-1.56213	-0.0282104	-0.346374	0.52456		-0.98328	-0.25029	-0.40047	1.81174
210	-1.13983	0.017688	-0.333618	0.473692		-0.69492	-0.23654	-0.40682	1.81781
209.5	-0.83474	0.0923828	-0.322852	0.437316		-0.35759	-0.18303	-0.38779	1.77208
209	-0.558788	0.2151	-0.33529	0.895592		0.02017	-0.10004	-0.32888	1.67459
208.5	0.107568	0.34491	-0.359998	1.48194		0.44344	0.02033	-0.25592	1.52476
208	0.694676	0.411036	-0.385962	2.19049		0.86984	0.17097	-0.18606	1.36168
207.5	0.753636	0.466016	-0.394861	3.45281		1.26801	0.34479	-0.12439	1.15401
207	0.823012	0.50454	-0.454444	4.27664		1.64548	0.5336	-0.08435	0.91481
206.5	0.91266	0.521584	-0.522596	4.62568		1.96672	0.72255	-0.07819	0.62098
206	1.10027	0.529528	-0.516652	4.88112		2.26271	0.90932	-0.10796	0.3231
205.5	2.22824	0.548292	-0.610656	4.27892		2.51668	1.09267	-0.16703	0.01875
205	3.1482	0.569484	-0.710608	3.67816		2.74672	1.259	-0.26558	-0.28533
204.5	4.0428	0.679932	-0.74292	2.37727		2.9753	1.42306	-0.37389	-0.59076
204	4.9248	0.900744	-0.746508	1.80283		3.21496	1.58603	-0.4913	-0.91184
203.5	5.14792	1.11688	-0.788148	-0.195361		3.46827	1.75288	-0.64399	-1.2332
203	5.24164	1.336	-0.80868	-1.58431		3.73084	1.96933	-0.82004	-1.56004
202.5	5.358	1.52964	-0.772572	-3.35109		3.98323	2.24639	-1.02099	-1.91515
202	6.06172	1.67218	-0.703236	-4.77368		4.19086	2.50158	-1.26863	-2.31817
201.5	6.35104	1.85831	-0.684984	-4.59892		4.41305	2.76364	-1.51632	-2.73568
201	5.99852	1.9003	-0.751672	-4.49952		4.62357	3.00052	-1.7701	-3.17085
200.5	5.6848	2.02652	-0.759192	-4.90012		4.83175	3.21258	-2.01022	-3.59556
200	5.06684	1.98783	-0.76162	-5.74444		5.03942	3.39382	-2.2613	-4.05045
199.5	5.58352	2.45991	-1.07465	-5.84384		5.24554	3.57372	-2.51923	-4.53425
199	6.32824	3.34456	-0.913856	-5.94836		5.44282	3.72108	-2.80635	-5.02093
198.5	7.03868	4.889	-0.508668	-6.674		5.64692	3.84507	-3.08362	-5.47361
198	6.68568	5.65404	-0.87306	-8.24748		5.87583	3.92543	-3.31284	-5.90304
197.5	6.54968	6.37268	-1.20852	-8.86024		6.11143	3.95329	-3.51431	-6.32762
197	5.55304	5.87704	-2.23852	-8.70984		6.36147	3.95396	-3.66706	-6.71932
196.5	4.30868	5.5906	-3.99307	-8.451		6.60501	3.94677	-3.76001	-7.07814
196	2.81427	4.87664	-5.181	-7.80836		6.81953	3.911	-3.8444	-7.38766
195.5	2.2581	4.23672	-5.9516	-8.3964		7.01357	3.83415	-3.92019	-7.64012
195	2.74304	3.68757	-6.6766	-7.66968		7.18802	3.70836	-3.97902	-7.82953
194.5	3.64993	3.24238	-7.0172	-7.56024		7.31833	3.49694	-4.02612	-7.93065
194	4.72104	3.19442	-6.90208	-6.37		7.43276	3.25377	-4.02866	-7.94883
193.5	5.53736	3.2113	-6.59004	-6.46084		7.45803	2.98101	-4.00626	-7.89329
193	7.0666	3.26722	-6.44236	-6.6036		7.35179	2.61141	-3.99973	-7.76314
192.5	8.13664	3.82413	-5.78656	-6.92752		7.15895	2.16564	-4.01446	-7.58296
192	8.44548	3.90859	-6.04668	-7.17996		6.96134	1.86152	-4.04033	-7.55762
191.5	8.01984	3.92694	-6.361	-6.8534		6.73225	1.52904	-4.05463	-7.50521
191	7.3458	3.72968	-5.73784	-7.20384		6.47168	1.1682	-4.05736	-7.42572
190.5	6.88028	1.7976	-5.39292	-7.9084		6.17962	0.779	-4.04852	-7.31916
190	7.08696	-0.94818	-4.81648	-8.00636		5.85609	0.36144	-4.0281	-7.18552
189.5	8.76936	-1.14241	-3.23956	-7.00428		5.50107	-0.08448	-3.99612	-7.0248
189	8.62432	-2.43867	-3.12226	-6.7696		5.11458	-0.55876	-3.95257	-6.837
188.5	8.74328	-2.81896	-2.73772	-6.2566		4.6966	-1.0614	-3.89745	-6.62213
188	8.223	-3.23021	-2.94786	-6.50272		4.24714	-1.59241	-3.83075	-6.38018
187.5	7.65664	-3.48855	-2.22919	-5.5164		3.76621	-2.15177	-3.75249	-6.11115
187	6.8538	-4.87232	-1.53372	-4.05788		3.25379	-2.73949	-3.66266	-5.81505
186.5	6.4524	-5.39028	0.185022	-3.14424		2.70988	-3.35557	-3.56126	-5.49186
186	5.46996	-6.2848	0.78412	-3.14424		2.1345	-4.00001	-3.44828	-5.14161
185.5	3.68382	-6.51472	0.0803956	-3.14424		1.52764	-4.67281	-3.32374	-4.76427
185	2.22056	-6.3948	-0.0366089	-2.07173		0.88929	-5.37397	-3.18763	-4.35986
184.5	0.255237	-7.1604	-0.93816	-2.08693		0.21947	-6.10349	-3.03994	-3.92837
184	-1.41276	-8.71068	-2.44617	-2.07742		-0.48184	-6.86138	-2.88069	-3.46981
183.5	-2.56152	-9.6706	-2.36524	-2.06647		-1.21463	-7.64762	-2.70987	-2.98417
183	-3.72771	-10.2497	-2.26857	-2.06444		-1.9789	-8.46222	-2.52747	-2.47145
182.5	-5.0996	-10.6183	-2.45543	-1.98038		-2.77465	-9.30518	-2.33351	-1.93165
182	-6.314	-9.59524	-2.45352	-1.96302		-3.60188	-10.1765	-2.12798	-1.36478
181.5	-8.7664	-10.2958	-3.73024	-1.95501		-4.46059	-11.0762	-1.91087	-0.77083
181	-8.87868	-11.1547	-4.54252	-1.94479		-5.35079	-12.0042	-1.6822	-0.1498
180.5	-7.20296	-9.58348	-3.88946	-1.94827		-6.27246	-12.9606	-1.44195	0.4983
180	-5.595	-8.34732	-2.98336	-1.96011		-7.22562	-13.9454	-1.19014	1.17348
