# Supplementary material for: C3N nanodots inhibits Aβ peptides aggregation pathogenic path in Alzheimer’s disease
Source: Nat Commun. 2023 Sep 15;14:5718. doi: 10.1038/s41467-023-41489-y (PMC10504243; doi:10.1038/s41467-023-41489-y)
Supplement: Supplementary file 6 — Source data [file 41467_2023_41489_MOESM6_ESM.zip › Source Data/Source Data Figure Supplementary Figure 9.xlsx]

## Sheet: Supplementary Figure 9b
	Coil	SD	b-Sheet	SD	B-Bridge	SD	Bend	SD	Turn	SD	A-Helix	SD	5-helix	SD	3-helix	SD
C3N	41.1	9.8	0.1	0.1	1.4	0.4	19.7	5	18.4	9.4	9.4	2.4	0	0	10	5.9
GRA	35.1	1.9	2.1	3	2.1	0.1	17.5	5	20.5	1.1	12.3	5.5	0	0	10.3	1.7
C60	31.5	1.5	1.1	0.9	2.1	0.6	19.2	4.5	21.7	3	13.7	2.6	0	0	10.6	1.1

## Sheet: Supplementary Figure 9d
Time(ns)	C3N	GRA	C60
0	0	0	0
1	0	0	0
2	4	1	4
3	9	2	13
4	10	6	12
5	12	6	15
6	14	7	14
7	13	10	12
8	16	13	13
9	16	18	12
10	17	18	8
11	17	18	13
12	18	18	13
13	18	17	14
14	18	22	18
15	17	22	19
16	18	23	18
17	17	23	14
18	17	25	17
19	17	23	18
20	17	23	16
21	18	21	22
22	20	21	20
23	25	23	22
24	25	24	22
25	27	22	21
26	27	23	22
27	27	26	21
28	30	30	23
29	32	33	24
30	37	32	24
31	37	33	24
32	37	33	24
33	35	37	23
34	37	39	23
35	41	39	26
36	40	40	26
37	39	37	29
38	40	36	24
39	39	38	28
40	42	39	28
41	40	35	29
42	40	40	27
43	39	40	28
44	42	40	26
45	42	41	27
46	44	40	27
47	44	44	29
48	43	40	27
49	44	43	29
50	42	44	28
51	43	43	25
52	43	44	29
53	44	49	27
54	45	51	23
55	43	51	25
56	43	48	26
57	43	49	26
58	41	52	25
59	41	53	27
60	42	53	24
61	41	49	29
62	42	53	29
63	46	51	27
64	45	50	29
65	47	53	29
66	46	50	25
67	46	49	27
68	46	51	26
69	50	48	23
70	47	48	28
71	47	47	26
72	47	51	26
73	47	50	26
74	50	52	27
75	49	51	29
76	50	51	26
77	50	48	27
78	48	49	26
79	46	49	29
80	49	49	24
81	48	52	25
82	45	55	27
83	47	55	27
84	47	56	26
85	45	52	25
86	46	52	25
87	47	53	24
88	47	53	23
89	52	51	27
90	51	52	27
91	59	54	27
92	57	53	25
93	62	54	25
94	58	52	26
95	64	53	24
96	61	53	23
97	69	53	25
98	63	54	26
99	66	51	24
100	71	54	27
101	66	52	25
102	67	53	24
103	65	51	25
104	70	53	27
105	66	51	23
106	69	52	21
107	70	52	25
108	67	51	27
109	71	54	26
110	68	51	28
111	68	54	28
112	69	55	27
113	69	53	24
114	68	52	29
115	67	52	24
116	70	54	24
117	70	57	24
118	76	57	23
119	72	55	26
120	68	58	24
121	69	55	26
122	73	57	22
123	69	53	20
124	69	56	24
125	71	55	22
126	71	57	21
127	71	58	21
128	68	54	22
129	69	57	23
130	70	59	22
131	70	60	24
132	67	56	26
133	68	55	25
134	70	56	26
135	70	59	24
136	69	53	26
137	70	53	27
138	69	55	25
139	71	57	29
140	71	54	32
141	71	55	31
142	70	57	32
143	74	57	37
144	69	56	30
145	71	54	31
146	68	55	32
147	73	57	33
148	72	56	32
149	75	55	32
150	74	57	32
151	72	57	36
152	70	56	34
153	71	58	35
154	72	53	36
155	73	53	36
156	73	53	37
157	72	55	37
158	75	56	37
159	75	54	36
160	72	57	37
161	70	56	37
162	75	56	38
163	74	54	36
164	71	54	37
165	71	55	34
166	75	57	39
167	74	54	39
168	75	55	36
169	75	59	35
170	72	56	33
171	76	56	36
172	73	59	38
173	77	55	29
174	76	54	36
175	75	55	37
176	75	58	38
177	76	57	38
178	76	56	39
179	76	55	36
180	75	54	36
181	76	53	34
182	77	55	34
183	79	57	35
184	75	57	38
185	75	56	36
186	71	54	33
187	77	59	31
188	74	55	33
189	77	57	36
190	74	54	36
191	73	55	37
192	75	57	35
193	77	54	36
194	74	55	35
195	76	55	34
196	73	53	35
197	73	55	35
198	74	54	36
199	75	55	35
200	78	55	38
201	75	56	31
202	79	54	36
203	76	58	35
204	77	53	33
205	75	54	30
206	77	54	34
207	77	51	25
208	74	54	33
209	72	53	32
210	77	54	33
211	75	53	32
212	77	53	31
213	74	52	30
214	77	54	33
215	76	54	35
216	78	56	33
217	75	55	32
218	76	55	33
219	74	58	35
220	72	57	33
221	77	56	31
222	75	58	30
223	77	58	33
224	77	57	35
225	78	57	35
226	76	55	33
227	78	55	32
228	77	54	36
229	76	56	36
230	78	58	36
231	75	56	32
232	76	57	33
233	80	57	32
234	77	54	32
235	77	55	38
236	75	57	32
237	77	56	39
238	79	56	37
239	77	55	36
240	77	58	37
241	78	58	40
242	79	56	41
243	76	56	40
244	76	52	37
245	77	57	35
246	76	54	39
247	78	55	42
248	75	57	40
249	76	60	41
250	74	60	42
251	77	61	42
252	76	59	43
253	75	63	40
254	76	60	41
255	76	62	42
256	77	62	40
257	78	57	40
258	76	60	38
259	77	63	42
260	77	60	42
261	75	63	40
262	74	60	39
263	79	61	38
264	78	59	41
265	76	57	39
266	76	58	38
267	76	57	38
268	74	58	37
269	71	60	39
270	75	60	40
271	74	57	37
272	75	58	38
273	74	55	39
274	76	58	35
275	74	62	35
276	74	60	39
277	74	58	38
278	75	61	40
279	75	57	37
280	76	59	40
281	76	61	38
282	75	60	35
283	75	60	39
284	80	61	38
285	76	62	39
286	75	62	40
287	78	61	40
288	74	63	42
289	78	61	40
290	77	61	40
291	75	63	41
292	76	62	40
293	78	62	40
294	79	60	40
295	76	62	41
296	78	62	39
297	79	59	38
298	78	61	39
299	81	64	40
300	77	63	38

## Sheet: Supplementary Figure 9e
	C3N				GRA		C60
Time (ns)	elec	vdW	total		vdW		vdW
0	0	0	0		0		0
1	-0.3463	-121.177	-121.524		-82.2511		-72.7656
2	-1.20095	-330.87	-332.071		-119.938		-187.727
3	-0.83484	-365.062	-365.897		-264.96		-177.676
4	-35.2039	-412.056	-447.26		-217.069		-207.5
5	-223.737	-490.756	-714.492		-242.774		-227.159
6	-229.38	-438.086	-667.466		-397.451		-194.622
7	-214.364	-523.452	-737.816		-372.255		-208.714
8	-292.016	-556.415	-848.431		-471.14		-228.884
9	-227.846	-604.653	-832.499		-470.745		-206.069
10	-257.309	-591.823	-849.132		-505.543		-213.005
11	-346.523	-548.485	-895.008		-526.731		-227.599
12	-426.553	-563.733	-990.286		-608.559		-243.01
13	-373.938	-580.353	-954.291		-786.152		-296.04
14	-328.901	-567.132	-896.034		-815.977		-302.839
15	-275.543	-546.235	-821.778		-766.397		-289.324
16	-312.37	-503.189	-815.559		-814.475		-271.65
17	-385.877	-561.559	-947.437		-879.642		-263.687
18	-375.893	-562.467	-938.36		-779.558		-287.475
19	-302.83	-524.061	-826.891		-818.63		-244.377
20	-309.704	-590.118	-899.822		-693.006		-368.039
21	-289.896	-608.998	-898.894		-723.157		-374.43
22	-790.61	-691.177	-1481.79		-777.151		-355.38
23	-770.207	-621.777	-1391.98		-805.564		-386.541
24	-821.519	-624.536	-1446.05		-807.601		-368.512
25	-783.724	-723.746	-1507.47		-811.142		-348.976
26	-663.949	-821.302	-1485.25		-955.443		-340.237
27	-593.423	-874.101	-1467.52		-981.929		-366.509
28	-640.133	-914.281	-1554.41		-1066.76		-357.042
29	-660.416	-998.085	-1658.5		-1031.6		-397.553
30	-699.194	-1065.32	-1764.52		-1112.38		-343.422
31	-696.245	-1015.15	-1711.39		-1051.07		-344.748
32	-621.378	-1128.49	-1749.87		-1074.86		-361.588
33	-549.411	-1140.46	-1689.88		-1107.45		-369.319
34	-424.139	-1272.45	-1696.59		-1215.71		-431.454
35	-496.334	-1299.52	-1795.85		-1226.41		-453.072
36	-382.397	-1315.4	-1697.79		-1194.47		-453.643
37	-374.173	-1383.24	-1757.42		-1176.57		-433.862
38	-339.282	-1396.34	-1735.62		-1152.8		-471.626
39	-376.226	-1427.76	-1803.98		-1179.92		-475.934
40	-342.576	-1367.59	-1710.17		-1190.98		-445.156
41	-394.171	-1365.54	-1759.71		-1289.5		-416.377
42	-361.939	-1369.44	-1731.38		-1326.52		-443.33
43	-348.897	-1426.78	-1775.68		-1302.37		-413.651
44	-416.982	-1443.91	-1860.89		-1372.11		-424.893
45	-317.884	-1520.49	-1838.38		-1367.91		-443.288
46	-477.158	-1484.57	-1961.73		-1533.17		-437.845
47	-424.764	-1568.86	-1993.63		-1505.97		-435.231
48	-557.033	-1512.96	-2070		-1612.55		-483.042
49	-397.364	-1589.44	-1986.81		-1630.74		-452.292
50	-427.214	-1507.76	-1934.98		-1560.88		-491.07
51	-434.282	-1626.17	-2060.45		-1629.22		-472.884
52	-305.709	-1572.14	-1877.85		-1748.23		-420.806
53	-580.215	-1640.38	-2220.6		-1788.45		-405.774
54	-512.97	-1628.67	-2141.64		-1728.98		-400.861
55	-445.661	-1612.72	-2058.38		-1718.59		-445.455
56	-415.385	-1535.91	-1951.3		-1711.35		-461.815
57	-428.889	-1590.45	-2019.34		-1774.17		-438.14
58	-435.906	-1632.3	-2068.2		-1853.88		-412.416
59	-413.508	-1610.73	-2024.24		-1911.48		-451.814
60	-409.882	-1664.18	-2074.06		-1799.14		-446.928
61	-391.689	-1683.45	-2075.14		-1873.93		-442.857
62	-313.23	-1736.25	-2049.48		-1864		-439.281
63	-311.511	-1668.62	-1980.14		-1837.67		-449.87
64	-121.44	-1744.04	-1865.48		-1868		-451.009
65	-183.272	-1752.69	-1935.97		-1794.06		-417.865
66	-200.698	-1702.92	-1903.62		-1847.02		-420.102
67	-183.2	-1805.68	-1988.88		-1896.37		-420.28
68	-492.858	-1881.66	-2374.52		-1872.58		-416.939
69	-442.756	-1774.4	-2217.16		-1763.44		-447.52
70	-555.679	-1828.64	-2384.32		-1792.48		-428.31
71	-429.387	-1866.69	-2296.07		-1824.68		-390.959
72	-644.691	-1829.22	-2473.91		-1893.94		-391.731
73	-724.803	-1794.34	-2519.14		-1876.87		-448.989
74	-867.027	-1819.13	-2686.16		-1887.61		-445.436
75	-895.854	-1829.87	-2725.72		-1841.3		-425.53
76	-776.931	-1816.61	-2593.54		-1787.96		-448.966
77	-609.222	-1834.18	-2443.4		-1874.72		-433.732
78	-525.275	-1819.72	-2344.99		-1881.41		-440.392
79	-598.16	-1828.72	-2426.88		-1890.02		-404.505
80	-770.451	-1697.85	-2468.3		-2010.79		-417.337
81	-630.499	-1796.19	-2426.69		-2027.28		-434.214
82	-677.572	-1739.31	-2416.88		-2059.69		-427.758
83	-658.946	-1736.67	-2395.62		-2037.08		-396.338
84	-763.119	-1750.05	-2513.17		-1982.04		-412.973
85	-639.08	-1760.1	-2399.18		-1987.84		-405.099
86	-682.33	-1770.28	-2452.61		-1933.97		-383.313
87	-824.066	-1791.47	-2615.54		-2007.44		-407.869
88	-898.259	-1842.36	-2740.62		-2015.67		-445.665
89	-811.83	-1892.25	-2704.08		-1957.05		-408.875
90	-1022.05	-2008.81	-3030.86		-2047.25		-425.575
91	-922.446	-2046.15	-2968.59		-1919.9		-404.917
92	-1048.73	-2145.33	-3194.06		-2018.48		-428.087
93	-944.401	-2100.05	-3044.45		-1961.8		-433.52
94	-906.783	-2234.82	-3141.61		-2013.67		-395.923
95	-988.308	-2197.16	-3185.46		-2026.77		-381.492
96	-744.341	-2270	-3014.34		-2075.42		-421.047
97	-677.486	-2259.79	-2937.28		-2015.35		-438.629
98	-784.819	-2336.5	-3121.32		-2032.47		-419.749
99	-887.005	-2294.93	-3181.94		-2011.39		-416.574
100	-929.986	-2288.13	-3218.12		-2064.71		-380.617
101	-1005.25	-2368.83	-3374.08		-2077.03		-412.069
102	-985.421	-2325.39	-3310.81		-2006.79		-409.648
103	-1085.2	-2357.11	-3442.31		-2040.42		-429.687
104	-662.445	-2367.72	-3030.17		-1990.67		-388.024
105	-897.98	-2390.54	-3288.52		-1943.46		-362.831
106	-1053.45	-2362.59	-3416.03		-1980.31		-422.224
107	-924.039	-2297.56	-3221.59		-2062.06		-453.166
108	-1155.45	-2303.59	-3459.03		-2032.62		-470.681
109	-826.592	-2341.31	-3167.9		-2002.38		-486.791
110	-973.383	-2297.15	-3270.53		-2028.1		-476.537
111	-1076.94	-2278.1	-3355.04		-2032.22		-475.034
112	-976.344	-2314.33	-3290.67		-2023.2		-410.415
113	-901.196	-2318.18	-3219.37		-1983.5		-473.573
114	-741.613	-2408.25	-3149.86		-1970.83		-440.452
115	-853.653	-2413.46	-3267.11		-1984.18		-440.338
116	-856.047	-2415.88	-3271.93		-2135.24		-460.219
117	-1037.95	-2501.2	-3539.15		-2117.7		-399.506
118	-816.431	-2509.76	-3326.19		-2066.23		-470.237
119	-752.676	-2468.7	-3221.37		-2094.56		-472.959
120	-1008.12	-2445.76	-3453.88		-2037.62		-407.488
121	-921.295	-2456.48	-3377.78		-2080.19		-390.193
122	-823.092	-2410.3	-3233.39		-2071.4		-368.115
123	-941.374	-2370.73	-3312.11		-2127.95		-406.037
124	-979.371	-2318	-3297.37		-2076.12		-410.045
125	-912.468	-2413.4	-3325.87		-2115.09		-352.342
126	-926.107	-2398.29	-3324.4		-2108.13		-359.647
127	-916.676	-2395.01	-3311.68		-2041.65		-363.539
128	-809.436	-2395.49	-3204.93		-2102.9		-350.322
129	-767.833	-2372.57	-3140.41		-2070.48		-368.19
130	-796.742	-2441.64	-3238.38		-2158.05		-373.567
131	-918.229	-2400.41	-3318.64		-2045.01		-395.55
132	-1050.74	-2298.84	-3349.57		-2064.53		-412.011
133	-931.973	-2392.3	-3324.27		-2118.31		-407.689
134	-846.843	-2356.33	-3203.17		-2162.42		-418.747
135	-909.303	-2371.11	-3280.42		-2016.25		-415.575
136	-938.937	-2389.9	-3328.84		-2106.7		-475.71
137	-903.534	-2342.54	-3246.07		-2080.73		-427.995
138	-953.902	-2382.9	-3336.8		-2103.86		-415.355
139	-1199.95	-2376.26	-3576.22		-2037.67		-484.202
140	-915.793	-2474.68	-3390.48		-2122.28		-452.887
141	-834.149	-2423.1	-3257.25		-2140.39		-499.811
142	-968.998	-2447.77	-3416.76		-2126.13		-526.94
143	-873.535	-2414.17	-3287.7		-2104.56		-543.956
144	-898.145	-2417.19	-3315.34		-2078.26		-485.252
145	-759.309	-2359.98	-3119.29		-2131.93		-466.059
146	-797.617	-2386.05	-3183.66		-2116.63		-463.996
147	-816.939	-2469.6	-3286.54		-2149.25		-491.521
148	-1099.57	-2495.06	-3594.63		-2062.05		-496.404
149	-1042.1	-2514.91	-3557.01		-2130.55		-533.246
150	-992.924	-2484.53	-3477.45		-2182.95		-528.115
151	-1118.76	-2554.38	-3673.14		-2112.77		-503.249
152	-885.427	-2491.44	-3376.87		-2139.66		-516.415
153	-1006.44	-2617.3	-3623.74		-2004.1		-481.817
154	-1083.15	-2548.71	-3631.86		-2062.75		-540.811
155	-1044.92	-2516.52	-3561.44		-2016.97		-547.514
156	-1099.36	-2508.25	-3607.6		-2123.37		-532.927
157	-960.082	-2486.89	-3446.97		-2146.46		-552.296
158	-874.722	-2532.86	-3407.58		-2093.56		-539.25
159	-860.205	-2542.77	-3402.97		-2182.8		-547.364
160	-942.458	-2530.29	-3472.75		-2123.96		-537.557
161	-969.704	-2535.76	-3505.46		-2108.42		-551.566
162	-817.858	-2471.48	-3289.34		-2113.14		-573.208
163	-970.667	-2531.52	-3502.19		-2051.16		-586.434
164	-899.865	-2525.44	-3425.31		-2017.35		-551.696
165	-927.952	-2685.16	-3613.11		-2123.24		-569.439
166	-901.68	-2494.69	-3396.37		-2076.78		-579.566
167	-1029.99	-2536.67	-3566.66		-2092.56		-544.253
168	-1067.15	-2488.77	-3555.92		-2125.98		-553.474
169	-1070.53	-2557.55	-3628.07		-2116.87		-547.804
170	-1157.19	-2626.41	-3783.6		-2157.75		-540.713
171	-1124.17	-2582.97	-3707.14		-2156.5		-555.141
172	-954.545	-2642.54	-3597.08		-2078.27		-569.625
173	-1122.29	-2575.35	-3697.64		-2039.14		-563.724
174	-1147.01	-2600.3	-3747.31		-2092.49		-533.99
175	-1177.83	-2524.91	-3702.73		-2126.54		-575.633
176	-1116.2	-2477.24	-3593.44		-2090.92		-569.428
177	-1090.7	-2551.46	-3642.16		-2096.72		-556.24
178	-1018.52	-2525.37	-3543.89		-2108.65		-577.967
179	-903.154	-2510.77	-3413.92		-1995.43		-574.818
180	-1025.66	-2600.17	-3625.83		-2058.49		-514.935
181	-947.573	-2506.65	-3454.23		-2097.15		-523.654
182	-1087.44	-2599.13	-3686.57		-2153.08		-534.477
183	-988.508	-2633.52	-3622.02		-2158.55		-544.842
184	-960.605	-2650.58	-3611.18		-2127.5		-561.184
185	-871.377	-2600.57	-3471.95		-2124.9		-534.349
186	-1131.85	-2609.7	-3741.55		-2176.86		-539.541
187	-928.041	-2653.83	-3581.87		-2152.05		-537.275
188	-1144.91	-2661.97	-3806.88		-2137.88		-537.675
189	-1174.96	-2567.17	-3742.14		-2062.25		-549.784
190	-1116.7	-2580.26	-3696.95		-2113.11		-539.303
191	-1048.13	-2635.09	-3683.22		-2138.28		-561.806
192	-913.743	-2679.64	-3593.38		-2175.16		-519.373
193	-974.563	-2640.82	-3615.38		-2197.1		-547.143
194	-1146.67	-2621.02	-3767.7		-2077.67		-535.622
195	-1047.31	-2651.33	-3698.64		-2093.11		-501.458
196	-940.861	-2721.21	-3662.07		-2131.69		-521.834
197	-1163.24	-2632.18	-3795.42		-2098.93		-492.879
198	-929.375	-2731.13	-3660.51		-2040.85		-488.916
199	-963.185	-2702.68	-3665.87		-2067.81		-528.471
200	-988.077	-2713.36	-3701.43		-2091.65		-499.059
201	-988.562	-2694.73	-3683.29		-2120.53		-545.105
202	-993.202	-2662.46	-3655.66		-2104.46		-504.304
203	-1096.21	-2673.45	-3769.67		-2113.52		-498.835
204	-1052.98	-2647.13	-3700.11		-2027.15		-554.256
205	-1221.07	-2638.1	-3859.18		-2162.42		-495.992
206	-1155.33	-2651.25	-3806.57		-2041.25		-491.917
207	-992.378	-2637.93	-3630.3		-2113.99		-523.584
208	-1021.98	-2614.47	-3636.45		-2109.8		-519.375
209	-792.581	-2680.11	-3472.69		-2124.89		-518.404
210	-704.405	-2616.8	-3321.2		-2060.6		-504.687
211	-927.121	-2669.97	-3597.09		-2084.59		-520.894
212	-1060.88	-2601.36	-3662.24		-2074.89		-535.21
213	-960.615	-2705.39	-3666.01		-2112.87		-535.051
214	-840.417	-2673.85	-3514.26		-2093.83		-528.82
215	-1245.83	-2525.85	-3771.68		-2044.38		-535.812
216	-846.132	-2603.7	-3449.83		-2157.29		-530.38
217	-984.506	-2563.95	-3548.46		-2141.18		-533.563
218	-828.124	-2628.75	-3456.87		-2128.39		-505.002
219	-854.982	-2603.77	-3458.76		-2131.47		-540.255
220	-908.302	-2719.42	-3627.73		-2108.68		-502.611
221	-636.13	-2659.27	-3295.4		-2090.71		-494.092
222	-790.199	-2668.21	-3458.41		-2142.86		-542.929
223	-775.972	-2706.71	-3482.68		-2183.85		-536.535
224	-982.555	-2707.51	-3690.07		-2161.3		-534.888
225	-903.859	-2715.14	-3619		-2090.37		-517.751
226	-771.272	-2760.35	-3531.62		-2111.75		-514.287
227	-860.64	-2704.51	-3565.15		-2150.85		-528.283
228	-913.012	-2694.74	-3607.75		-2109.67		-509.748
229	-932.401	-2661.87	-3594.27		-2133.85		-519.37
230	-886.11	-2694.19	-3580.3		-2101.3		-508.682
231	-922.202	-2673.17	-3595.37		-2127.86		-546.917
232	-910.545	-2710.1	-3620.65		-2123.31		-542.308
233	-903.35	-2650.28	-3553.63		-2066.27		-550.282
234	-978.021	-2686.82	-3664.84		-2127.75		-586.931
235	-839.325	-2672.17	-3511.49		-2095.75		-567.077
236	-956.696	-2599.73	-3556.43		-2142.02		-574.56
237	-942.939	-2751.31	-3694.25		-2180.06		-574.885
238	-849.572	-2685.31	-3534.88		-2120.99		-559.881
239	-885.426	-2746.13	-3631.56		-2132.27		-563.202
240	-891.103	-2742.36	-3633.46		-2141.16		-537.184
241	-854.179	-2682.63	-3536.81		-2054.15		-596.741
242	-846.173	-2710.22	-3556.39		-2000.53		-585.938
243	-819.477	-2714.82	-3534.3		-2105.8		-572.849
244	-893.848	-2654.75	-3548.59		-2124.64		-570.803
245	-883.413	-2682.7	-3566.11		-2114.3		-573.882
246	-969.225	-2641.02	-3610.24		-2093.52		-578.974
247	-852.036	-2651.38	-3503.42		-2101.86		-592.818
248	-982.364	-2639.53	-3621.9		-2165.76		-598.902
249	-927.841	-2676.92	-3604.77		-2135.08		-626.909
250	-826.665	-2727.9	-3554.57		-2155.57		-581.987
251	-919.473	-2707.72	-3627.19		-2158.09		-595.653
252	-856.559	-2685.93	-3542.49		-2176.83		-565.981
253	-998.142	-2703.65	-3701.79		-2145.78		-604.283
254	-990.336	-2675.4	-3665.74		-2141.58		-605.258
255	-785.208	-2655.67	-3440.87		-2163.36		-569.737
256	-822.804	-2669.48	-3492.29		-2123.3		-586.873
257	-910.821	-2616.86	-3527.68		-2209.43		-615.765
258	-820.262	-2686.72	-3506.98		-2234.11		-600.328
259	-1010.59	-2616.01	-3626.6		-2131.41		-608.92
260	-1172.37	-2606.92	-3779.29		-2147.68		-614.394
261	-1077	-2562.05	-3639.04		-2180.16		-585.521
262	-979.592	-2611.09	-3590.68		-2170.44		-608.116
263	-1080.91	-2633.56	-3714.47		-2063.97		-650.264
264	-960.611	-2609.95	-3570.56		-2106.46		-613.635
265	-1000.14	-2719.81	-3719.95		-2106.01		-528.404
266	-1002.9	-2660.4	-3663.31		-2097.2		-559.32
267	-1044.9	-2556.43	-3601.33		-2119.54		-578.763
268	-1011.03	-2478.8	-3489.84		-2139.47		-612.935
269	-1055.83	-2575.92	-3631.75		-2082.22		-587.58
270	-896.714	-2571.78	-3468.5		-2088.53		-589.045
271	-1119.77	-2495.58	-3615.36		-2121.14		-565.692
272	-1018.98	-2632.79	-3651.77		-2054.4		-591.77
273	-938.196	-2641.47	-3579.66		-2116.77		-603.035
274	-957.702	-2512.14	-3469.85		-2120.33		-610.714
275	-996.639	-2585.21	-3581.85		-2092.4		-603.194
276	-904.676	-2564.06	-3468.74		-2127.2		-629.607
277	-1001.52	-2632.45	-3633.97		-2143.93		-588.088
278	-947.418	-2573.78	-3521.19		-2084.94		-612.677
279	-937.628	-2567.53	-3505.15		-2129.74		-619.489
280	-938.501	-2583.42	-3521.92		-2137.12		-627.36
281	-829.077	-2549.08	-3378.15		-2120.23		-581.801
282	-1217.47	-2621.09	-3838.56		-2124.12		-661.941
283	-1225.86	-2567.3	-3793.16		-2144.27		-619.117
284	-1267.06	-2507.07	-3774.13		-2096.83		-613.167
285	-1125.96	-2573.82	-3699.78		-2153.26		-594.398
286	-995.003	-2561.38	-3556.38		-2160.48		-602.496
287	-846.309	-2617.03	-3463.34		-2104.98		-599.431
288	-1019.66	-2595.6	-3615.26		-2117.08		-590.848
289	-1083.83	-2698.56	-3782.39		-2207.23		-610.406
290	-1266.45	-2507.27	-3773.73		-2133.48		-604.644
291	-1255.77	-2595.41	-3851.18		-2178.28		-605.288
292	-1330.52	-2618.22	-3948.74		-2099.68		-591.302
293	-1370.51	-2703.93	-4074.44		-2129.99		-611.375
294	-1423.04	-2530.07	-3953.11		-2149.33		-590.069
295	-1584.01	-2673.44	-4257.45		-2142.01		-597.487
296	-1360.86	-2696.09	-4056.95		-2159		-621.916
297	-1186.14	-2647.17	-3833.31		-2180.47		-580.448
298	-1095.26	-2715.37	-3810.63		-2180.05		-591.747
299	-1306.38	-2665.34	-3971.72		-2176.61		-605.202
300	-1138.72	-2718.48	-3857.2		-2162.67		-570.956
